# Supplementary material for: 6-(4-Chloro­phen­yl)-3-methyl­imidazo[2,1-b]thia­zole
Source: Acta Crystallogr Sect E Struct Rep Online. 2013 Oct 26;69(Pt 11):o1701. doi: 10.1107/S1600536813028833 (PMC3884351; doi:10.1107/S1600536813028833)
Supplement: Supplementary file 1 [file e-69-o1701-sup1.cif]

##############################################################################
#                                                                            #
# This CIF contains the data in a paper accepted for publication in          #
# Acta Crystallographica Section E. It conforms to the requirements of       #
# Notes for Authors for Acta Crystallographica Section E, and has been       #
# peer reviewed under the auspices of the IUCr Commission on Journals.       #
#                                                                            #
# Full details of the Crystallographic Information File format               #
# are given in the paper "The Crystallographic Information File (CIF):       #
# a New Standard Archive File for Crystallography" by S. R. Hall, F. H.      #
# Allen and I. D. Brown [Acta Cryst. (1991), A47, 655-685].                  #
#                                                                            #
# The current version of the core CIF dictionary is obtainable from          #
# ftp://ftp.iucr.org/pub/cif_core.dic.                                       #
#                                                                            #
# Software is freely available for graphical display of the structure(s)     #
# in this CIF. For information consult the CIF software page                 #
# http://www.iucr.org/resources/cif/software.                                #
#                                                                            #
# This file may be used for bona fide research purposes within the           #
# scientific community so long as proper attribution is given to the journal # 
# article from which it was obtained.                                        #
#                                                                            #
##############################################################################
data_global
_audit_creation_method     'from SHELXL97 CIF and IUCr SHELXL97-template'
_journal_date_recd_electronic     2013-10-17
_journal_date_accepted     2013-10-20
_journal_name_full     'Acta Crystallographica, Section E'
_journal_year     2013
_journal_volume     69
_journal_issue     11
_journal_page_first     o1701
_journal_page_last     o1701
_journal_paper_category     QO
_journal_paper_doi     10.1107/S1600536813028833
_journal_coeditor_code     RK2417
_publ_contact_author_name     'Alexander S. Bunev'
_publ_contact_author_address
;
Department of Chemistry and Chemical Technology, Togliatti State University,
14 Belorusskaya Street, Togliatti 445667, Russian Federation
;
_publ_contact_author_email     'a.s.bunev@gmail.com'
_publ_contact_author_fax     '+7-8482-54-63-77'
_publ_contact_author_phone     '+7-8482-54-63-77'
_publ_section_title
;
6-(4-Chlorophenyl)-3-methylimidazo[2,1-<i>b</i>]thiazole
;
loop_
    _publ_author_name
    _publ_author_footnote
    _publ_author_address
    'Alexander S. Bunev' .
;
Department of Chemistry and Chemical Technology,
Togliatti State University,
14 Belorusskaya St, Togliatti 445667, Russian Federation
;
    'Elena V. Sukhonosova' .
;
Department of Organic, Bioorganic and Medicinal Chemistry,
Samara State University,
1 Academician Pavlov St, Samara 443011, Russian Federation
;
    'Vladimir E. Statsyuk' .
;
Department of Chemistry and Chemical Technology,
Togliatti State University,
14 Belorusskaya St, Togliatti 445667, Russian Federation
;
    'Gennady I. Ostapenko' .
;
Department of Chemistry and Chemical Technology,
Togliatti State University,
14 Belorusskaya St, Togliatti 445667, Russian Federation
;
    'Victor N. Khrustalev' .
;
X-Ray Structural Centre,
A. N. Nesmeyanov Institute of Organoelement Compounds,
Russian Academy of Sciences,
28 Vavilov Street, B-334, Moscow 119991, Russian Federation
;
data_I
_audit_creation_method     'SHELXL97'
_database_code_depnum_ccdc_archive     'CCDC 967485'
_chemical_name_systematic
;
6-(4-Chlorophenyl)-3-methylimidazo[2,1-<i>b</i>]thiazole
;
_chemical_name_common     ?
_chemical_formula_moiety     'C12 H9 Cl N2 S'
_chemical_formula_sum     'C12 H9 Cl N2 S'
_chemical_formula_iupac     'C12 H9 Cl N2 S'
_chemical_formula_weight     248.73
_chemical_melting_point_gt     397
_chemical_melting_point_lt     399
_symmetry_cell_setting     triclinic
_symmetry_space_group_name_H-M     'P -1'
_symmetry_space_group_name_Hall     '-P 1'
loop_
    _symmetry_equiv_pos_as_xyz
    'x, y, z'
    '-x, -y, -z'
_cell_length_a     7.0624(5)
_cell_length_b     7.7132(5)
_cell_length_c     10.3460(7)
_cell_angle_alpha     93.3530(10)
_cell_angle_beta     90.1070(10)
_cell_angle_gamma     98.8320(10)
_cell_volume     555.92(7)
_cell_formula_units_Z     2
_cell_measurement_reflns_used     2226
_cell_measurement_theta_min     2.68
_cell_measurement_theta_max     30.57
_cell_measurement_temperature     120(2)
_exptl_crystal_description     'prism'
_exptl_crystal_colour     'colourless'
_exptl_crystal_size_max     0.30
_exptl_crystal_size_mid     0.20
_exptl_crystal_size_min     0.20
_exptl_crystal_density_diffrn     1.486
_exptl_crystal_density_meas     ?
_exptl_crystal_density_method     'not measured'
_exptl_crystal_F_000     256
_exptl_absorpt_coefficient_mu     0.501
_exptl_absorpt_correction_type     multi-scan
_exptl_absorpt_process_details     '(<i>SADABS</i>; Bruker, 2003)'
_exptl_absorpt_correction_T_min     0.864
_exptl_absorpt_correction_T_max     0.906
_exptl_special_details
;
;
_diffrn_ambient_temperature     120(2)
_diffrn_radiation_type     'MoK\a'
_diffrn_radiation_wavelength     0.71073
_diffrn_radiation_source     'fine-focus sealed tube'
_diffrn_radiation_monochromator     'graphite'
_diffrn_measurement_device_type     'Bruker APEXII CCD'
_diffrn_measurement_method     '\f and \w scans'
_diffrn_detector_area_resol_mean     ?
_diffrn_reflns_number     6927
_diffrn_reflns_av_R_equivalents     0.0316
_diffrn_reflns_av_sigmaI/netI     0.0413
_diffrn_reflns_theta_min     1.97
_diffrn_reflns_theta_max     29.00
_diffrn_reflns_theta_full     29.00
_diffrn_measured_fraction_theta_max     0.999
_diffrn_measured_fraction_theta_full     0.999
_diffrn_reflns_limit_h_min     -9
_diffrn_reflns_limit_h_max     9
_diffrn_reflns_limit_k_min     -10
_diffrn_reflns_limit_k_max     10
_diffrn_reflns_limit_l_min     -14
_diffrn_reflns_limit_l_max     14
_refine_special_details
;
 Refinement of <i>F</i>^2^ against ALL reflections. The weighted
 <i>R</i>-factor w<i>R</i> and goodness of fit <i>S</i> are based on
 <i>F</i>^2^, conventional <i>R</i>-factors <i>R</i> are based on <i>F</i>,
 with <i>F</i> set to zero for negative <i>F</i>^2^. The threshold expression
 of <i>F</i>^2^ > 2\s(<i>F</i>^2^) is used only for calculating
 <i>R</i>-factors(gt) etc. and is not relevant to the choice of reflections
 for refinement. <i>R</i>-factors based on <i>F</i>^2^ are statistically about
 twice as large as those based on <i>F</i>, and <i>R</i>-factors based on ALL
 data will be even larger.
;
_reflns_number_total     2963
_reflns_number_gt     2306
_reflns_threshold_expression     I>2\s(I)
_refine_ls_structure_factor_coef     Fsqd
_refine_ls_matrix_type     full
_refine_ls_R_factor_all     0.0532
_refine_ls_R_factor_gt     0.0376
_refine_ls_wR_factor_gt     0.0887
_refine_ls_wR_factor_ref     0.0930
_refine_ls_goodness_of_fit_ref     1.049
_refine_ls_restrained_S_all     1.049
_refine_ls_number_reflns     2963
_refine_ls_number_parameters     146
_refine_ls_number_restraints     0
_refine_ls_hydrogen_treatment     constr
_refine_ls_weighting_scheme     calc
_refine_ls_weighting_details
         'calc w=1/[\s^2^(Fo^2^)+(0.0461P)^2^+0.0291P] where P=(Fo^2^+2Fc^2^)/3'
_atom_sites_solution_hydrogens     geom
_atom_sites_solution_primary     direct
_atom_sites_solution_secondary     difmap
_refine_ls_shift/su_max     0.001
_refine_ls_shift/su_mean     0.000
_refine_diff_density_max     0.383
_refine_diff_density_min     -0.218
_refine_ls_extinction_method     'none'
_refine_ls_extinction_coef     ?
loop_
    _atom_type_symbol
    _atom_type_description
    _atom_type_scat_dispersion_real
    _atom_type_scat_dispersion_imag
    _atom_type_scat_source
    'C' 'C' 0.0033 0.0016
                         'International Tables Vol C Tables 4.2.6.8 and 6.1.1.4'
    'H' 'H' 0.0000 0.0000
                         'International Tables Vol C Tables 4.2.6.8 and 6.1.1.4'
    'N' 'N' 0.0061 0.0033
                         'International Tables Vol C Tables 4.2.6.8 and 6.1.1.4'
    'S' 'S' 0.1246 0.1234
                         'International Tables Vol C Tables 4.2.6.8 and 6.1.1.4'
    'Cl' 'Cl' 0.1484 0.1585
                         'International Tables Vol C Tables 4.2.6.8 and 6.1.1.4'
_computing_data_collection     '<i>APEX2</i> (Bruker, 2005)'
_computing_cell_refinement     '<i>SAINT</i> (Bruker, 2001)'
_computing_data_reduction     '<i>SAINT</i> (Bruker, 2001)'
_computing_structure_solution     '<i>SHELXTL</i> (Sheldrick, 2008)'
_computing_structure_refinement     '<i>SHELXTL</i> (Sheldrick, 2008)'
_computing_molecular_graphics     '<i>SHELXTL</i> (Sheldrick, 2008)'
_computing_publication_material     '<i>SHELXTL</i> (Sheldrick, 2008)'
loop_
    _atom_site_type_symbol
    _atom_site_label
    _atom_site_fract_x
    _atom_site_fract_y
    _atom_site_fract_z
    _atom_site_U_iso_or_equiv
    _atom_site_adp_type
    _atom_site_calc_flag
    _atom_site_refinement_flags
    _atom_site_occupancy
    _atom_site_symmetry_multiplicity
    _atom_site_disorder_assembly
    _atom_site_disorder_group
    Cl Cl1 0.38211(8) 0.73973(6) 1.00250(4) 0.04269(15) Uani d . 1 1 . .
    S S1 0.13039(6) 0.04797(6) 0.19530(4) 0.02548(12) Uani d . 1 1 . .
    C C2 -0.1162(2) -0.0288(2) 0.18876(16) 0.0239(3) Uani d . 1 1 . .
    H H2 -0.1768 -0.1011 0.1184 0.029 Uiso calc R 1 1 . .
    C C3 -0.2120(2) 0.0238(2) 0.29218(15) 0.0203(3) Uani d . 1 1 . .
    N N4 -0.08638(17) 0.12958(16) 0.37993(12) 0.0180(3) Uani d . 1 1 . .
    C C5 -0.0956(2) 0.21865(19) 0.49862(14) 0.0189(3) Uani d . 1 1 . .
    H H5 -0.2063 0.2255 0.5495 0.023 Uiso calc R 1 1 . .
    C C6 0.0896(2) 0.29557(19) 0.52765(14) 0.0190(3) Uani d . 1 1 . .
    N N7 0.21503(18) 0.25589(17) 0.42952(12) 0.0204(3) Uani d . 1 1 . .
    C C7A 0.1018(2) 0.1576(2) 0.34408(15) 0.0201(3) Uani d . 1 1 . .
    C C8 -0.4178(2) -0.0182(2) 0.32472(17) 0.0258(3) Uani d . 1 1 . .
    H H8A -0.4875 -0.0863 0.2518 0.039 Uiso calc R 1 1 . .
    H H8B -0.4704 0.0911 0.3422 0.039 Uiso calc R 1 1 . .
    H H8C -0.4314 -0.0873 0.4017 0.039 Uiso calc R 1 1 . .
    C C9 0.1606(2) 0.40574(19) 0.64315(14) 0.0188(3) Uani d . 1 1 . .
    C C10 0.0334(2) 0.4576(2) 0.73671(15) 0.0230(3) Uani d . 1 1 . .
    H H10 -0.1006 0.4220 0.7246 0.028 Uiso calc R 1 1 . .
    C C11 0.1012(3) 0.5600(2) 0.84631(16) 0.0272(4) Uani d . 1 1 . .
    H H11 0.0142 0.5955 0.9087 0.033 Uiso calc R 1 1 . .
    C C12 0.2971(3) 0.6103(2) 0.86436(15) 0.0271(4) Uani d . 1 1 . .
    C C13 0.4260(2) 0.5626(2) 0.77325(16) 0.0265(4) Uani d . 1 1 . .
    H H13 0.5598 0.5985 0.7860 0.032 Uiso calc R 1 1 . .
    C C14 0.3567(2) 0.4617(2) 0.66341(15) 0.0222(3) Uani d . 1 1 . .
    H H14 0.4445 0.4298 0.6002 0.027 Uiso calc R 1 1 . .
loop_
    _atom_site_aniso_label
    _atom_site_aniso_U_11
    _atom_site_aniso_U_22
    _atom_site_aniso_U_33
    _atom_site_aniso_U_12
    _atom_site_aniso_U_13
    _atom_site_aniso_U_23
    Cl1 0.0636(3) 0.0379(3) 0.0254(2) 0.0095(2) -0.0140(2) -0.01208(19)
    S1 0.0251(2) 0.0306(2) 0.0207(2) 0.00669(17) 0.00010(15) -0.00563(16)
    C2 0.0266(8) 0.0227(8) 0.0224(8) 0.0048(7) -0.0059(6) -0.0019(6)
    C3 0.0214(7) 0.0173(7) 0.0225(8) 0.0040(6) -0.0064(6) 0.0014(6)
    N4 0.0190(6) 0.0166(6) 0.0190(6) 0.0045(5) -0.0015(5) 0.0008(5)
    C5 0.0220(7) 0.0181(7) 0.0172(7) 0.0053(6) 0.0011(6) 0.0017(6)
    C6 0.0230(8) 0.0173(7) 0.0176(7) 0.0054(6) 0.0003(6) 0.0019(6)
    N7 0.0199(6) 0.0221(6) 0.0191(6) 0.0034(5) 0.0004(5) -0.0007(5)
    C7A 0.0211(7) 0.0215(7) 0.0187(7) 0.0064(6) 0.0011(6) 0.0007(6)
    C8 0.0212(8) 0.0263(8) 0.0292(9) 0.0027(7) -0.0041(6) -0.0027(7)
    C9 0.0253(8) 0.0142(7) 0.0172(7) 0.0028(6) -0.0018(6) 0.0031(6)
    C10 0.0275(8) 0.0190(7) 0.0230(8) 0.0049(6) 0.0014(6) 0.0027(6)
    C11 0.0417(10) 0.0228(8) 0.0192(8) 0.0107(7) 0.0030(7) 0.0021(6)
    C12 0.0438(10) 0.0193(7) 0.0178(7) 0.0047(7) -0.0072(7) -0.0019(6)
    C13 0.0321(9) 0.0218(8) 0.0249(8) 0.0010(7) -0.0067(7) 0.0027(7)
    C14 0.0262(8) 0.0199(7) 0.0200(7) 0.0019(6) 0.0000(6) 0.0022(6)
_geom_special_details
;
 All s.u.'s (except the s.u. in the dihedral angle between two l.s. planes)
 are estimated using the full covariance matrix. The cell s.u.'s are taken
 into account individually in the estimation of s.u.'s in distances, angles
 and torsion angles; correlations between s.u.'s in cell parameters are only
 used when they are defined by crystal symmetry. An approximate (isotropic)
 treatment of cell s.u.'s is used for estimating s.u.'s involving l.s. planes.
;
loop_
    _geom_bond_atom_site_label_1
    _geom_bond_atom_site_label_2
    _geom_bond_site_symmetry_2
    _geom_bond_distance
    _geom_bond_publ_flag
    Cl1 C12 . 1.7450(17) ?
    S1 C7A . 1.7399(16) ?
    S1 C2 . 1.7512(17) ?
    C2 C3 . 1.343(2) ?
    C2 H2 . 0.9500 ?
    C3 N4 . 1.4018(19) ?
    C3 C8 . 1.483(2) ?
    N4 C7A . 1.3685(19) ?
    N4 C5 . 1.3782(19) ?
    C5 C6 . 1.376(2) ?
    C5 H5 . 0.9500 ?
    C6 N7 . 1.3996(18) ?
    C6 C9 . 1.466(2) ?
    N7 C7A . 1.315(2) ?
    C8 H8A . 0.9800 ?
    C8 H8B . 0.9800 ?
    C8 H8C . 0.9800 ?
    C9 C14 . 1.397(2) ?
    C9 C10 . 1.404(2) ?
    C10 C11 . 1.384(2) ?
    C10 H10 . 0.9500 ?
    C11 C12 . 1.388(2) ?
    C11 H11 . 0.9500 ?
    C12 C13 . 1.385(2) ?
    C13 C14 . 1.383(2) ?
    C13 H13 . 0.9500 ?
    C14 H14 . 0.9500 ?
loop_
    _geom_angle_atom_site_label_1
    _geom_angle_atom_site_label_2
    _geom_angle_atom_site_label_3
    _geom_angle_site_symmetry_1
    _geom_angle_site_symmetry_3
    _geom_angle
    _geom_angle_publ_flag
    C7A S1 C2 . . 89.68(7) ?
    C3 C2 S1 . . 113.96(12) ?
    C3 C2 H2 . . 123.0 ?
    S1 C2 H2 . . 123.0 ?
    C2 C3 N4 . . 110.46(14) ?
    C2 C3 C8 . . 130.15(15) ?
    N4 C3 C8 . . 119.35(13) ?
    C7A N4 C5 . . 106.48(12) ?
    C7A N4 C3 . . 115.56(13) ?
    C5 N4 C3 . . 137.96(13) ?
    C6 C5 N4 . . 105.33(12) ?
    C6 C5 H5 . . 127.3 ?
    N4 C5 H5 . . 127.3 ?
    C5 C6 N7 . . 111.17(13) ?
    C5 C6 C9 . . 128.03(14) ?
    N7 C6 C9 . . 120.79(14) ?
    C7A N7 C6 . . 103.37(12) ?
    N7 C7A N4 . . 113.65(13) ?
    N7 C7A S1 . . 136.01(12) ?
    N4 C7A S1 . . 110.33(11) ?
    C3 C8 H8A . . 109.5 ?
    C3 C8 H8B . . 109.5 ?
    H8A C8 H8B . . 109.5 ?
    C3 C8 H8C . . 109.5 ?
    H8A C8 H8C . . 109.5 ?
    H8B C8 H8C . . 109.5 ?
    C14 C9 C10 . . 118.13(14) ?
    C14 C9 C6 . . 120.96(14) ?
    C10 C9 C6 . . 120.91(14) ?
    C11 C10 C9 . . 120.71(16) ?
    C11 C10 H10 . . 119.6 ?
    C9 C10 H10 . . 119.6 ?
    C10 C11 C12 . . 119.54(15) ?
    C10 C11 H11 . . 120.2 ?
    C12 C11 H11 . . 120.2 ?
    C13 C12 C11 . . 121.06(15) ?
    C13 C12 Cl1 . . 119.50(14) ?
    C11 C12 Cl1 . . 119.43(13) ?
    C14 C13 C12 . . 118.94(16) ?
    C14 C13 H13 . . 120.5 ?
    C12 C13 H13 . . 120.5 ?
    C13 C14 C9 . . 121.60(15) ?
    C13 C14 H14 . . 119.2 ?
    C9 C14 H14 . . 119.2 ?
loop_
    _geom_torsion_atom_site_label_1
    _geom_torsion_atom_site_label_2
    _geom_torsion_atom_site_label_3
    _geom_torsion_atom_site_label_4
    _geom_torsion_site_symmetry_1
    _geom_torsion_site_symmetry_2
    _geom_torsion_site_symmetry_3
    _geom_torsion_site_symmetry_4
    _geom_torsion
    _geom_torsion_publ_flag
    C7A S1 C2 C3 . . . . -0.51(13) ?
    S1 C2 C3 N4 . . . . 0.30(17) ?
    S1 C2 C3 C8 . . . . -177.40(14) ?
    C2 C3 N4 C7A . . . . 0.17(19) ?
    C8 C3 N4 C7A . . . . 178.15(13) ?
    C2 C3 N4 C5 . . . . -179.57(16) ?
    C8 C3 N4 C5 . . . . -1.6(3) ?
    C7A N4 C5 C6 . . . . -0.14(16) ?
    C3 N4 C5 C6 . . . . 179.61(16) ?
    N4 C5 C6 N7 . . . . -0.20(17) ?
    N4 C5 C6 C9 . . . . -179.99(14) ?
    C5 C6 N7 C7A . . . . 0.46(16) ?
    C9 C6 N7 C7A . . . . -179.73(13) ?
    C6 N7 C7A N4 . . . . -0.56(17) ?
    C6 N7 C7A S1 . . . . -178.95(14) ?
    C5 N4 C7A N7 . . . . 0.46(17) ?
    C3 N4 C7A N7 . . . . -179.35(12) ?
    C5 N4 C7A S1 . . . . 179.27(10) ?
    C3 N4 C7A S1 . . . . -0.54(16) ?
    C2 S1 C7A N7 . . . . 179.01(17) ?
    C2 S1 C7A N4 . . . . 0.57(12) ?
    C5 C6 C9 C14 . . . . 174.39(15) ?
    N7 C6 C9 C14 . . . . -5.4(2) ?
    C5 C6 C9 C10 . . . . -5.4(2) ?
    N7 C6 C9 C10 . . . . 174.78(14) ?
    C14 C9 C10 C11 . . . . -0.6(2) ?
    C6 C9 C10 C11 . . . . 179.28(14) ?
    C9 C10 C11 C12 . . . . -0.7(2) ?
    C10 C11 C12 C13 . . . . 1.2(2) ?
    C10 C11 C12 Cl1 . . . . 179.89(12) ?
    C11 C12 C13 C14 . . . . -0.6(2) ?
    Cl1 C12 C13 C14 . . . . -179.23(12) ?
    C12 C13 C14 C9 . . . . -0.7(2) ?
    C10 C9 C14 C13 . . . . 1.2(2) ?
    C6 C9 C14 C13 . . . . -178.60(14) ?
_iucr_refine_instructions_details
;
TITL I in P-1
CELL 0.71073   7.0624   7.7132  10.3460  93.353  90.107  98.832
ZERR    2.00   0.0005   0.0005   0.0007   0.001   0.001   0.001
LATT  1
SFAC C H N S CL
UNIT 24 18 4 2 2
TEMP -153.0
SIZE 0.20 0.20 0.30
L.S. 12
BOND $H
ACTA
CONF
WGHT    0.046100    0.029100
FVAR       0.22165
CL1   5    0.382107    0.739732    1.002497    11.00000    0.06363    0.03785 =
         0.02539   -0.01208   -0.01404    0.00950
S1    4    0.130387    0.047967    0.195297    11.00000    0.02506    0.03062 =
         0.02066   -0.00563    0.00010    0.00669
C2    1   -0.116226   -0.028759    0.188761    11.00000    0.02656    0.02272 =
         0.02236   -0.00186   -0.00586    0.00479
AFIX  43
H2    2   -0.176795   -0.101086    0.118377    11.00000   -1.20000
AFIX   0
C3    1   -0.212034    0.023828    0.292178    11.00000    0.02139    0.01734 =
         0.02252    0.00144   -0.00644    0.00401
N4    3   -0.086384    0.129578    0.379930    11.00000    0.01897    0.01661 =
         0.01900    0.00079   -0.00150    0.00455
C5    1   -0.095621    0.218647    0.498622    11.00000    0.02204    0.01807 =
         0.01725    0.00165    0.00107    0.00531
AFIX  43
H5    2   -0.206317    0.225477    0.549548    11.00000   -1.20000
AFIX   0
C6    1    0.089644    0.295573    0.527649    11.00000    0.02300    0.01734 =
         0.01762    0.00190    0.00031    0.00541
N7    3    0.215033    0.255894    0.429516    11.00000    0.01993    0.02214 =
         0.01908   -0.00071    0.00043    0.00345
C7A   1    0.101761    0.157643    0.344082    11.00000    0.02111    0.02145 =
         0.01869    0.00075    0.00108    0.00638
C8    1   -0.417786   -0.018244    0.324718    11.00000    0.02119    0.02628 =
         0.02921   -0.00267   -0.00414    0.00274
AFIX 137
H8A   2   -0.487510   -0.086327    0.251790    11.00000   -1.50000
H8B   2   -0.470409    0.091068    0.342212    11.00000   -1.50000
H8C   2   -0.431382   -0.087270    0.401652    11.00000   -1.50000
AFIX   0
C9    1    0.160622    0.405740    0.643146    11.00000    0.02527    0.01420 =
         0.01724    0.00306   -0.00177    0.00279
C10   1    0.033439    0.457566    0.736705    11.00000    0.02750    0.01896 =
         0.02301    0.00274    0.00139    0.00489
AFIX  43
H10   2   -0.100575    0.421961    0.724648    11.00000   -1.20000
AFIX   0
C11   1    0.101225    0.559978    0.846315    11.00000    0.04166    0.02282 =
         0.01915    0.00210    0.00300    0.01067
AFIX  43
H11   2    0.014229    0.595546    0.908748    11.00000   -1.20000
AFIX   0
C12   1    0.297135    0.610323    0.864360    11.00000    0.04382    0.01934 =
         0.01784   -0.00190   -0.00723    0.00474
C13   1    0.425976    0.562584    0.773249    11.00000    0.03207    0.02179 =
         0.02489    0.00267   -0.00671    0.00099
AFIX  43
H13   2    0.559823    0.598509    0.785972    11.00000   -1.20000
AFIX   0
C14   1    0.356659    0.461741    0.663407    11.00000    0.02625    0.01986 =
         0.01998    0.00220    0.00003    0.00191
AFIX  43
H14   2    0.444488    0.429791    0.600217    11.00000   -1.20000
HKLF 4
REM I in P-1
REM R1 =  0.0376 for   2306 Fo > 4sig(Fo)  and  0.0532 for all   2963 data
REM    146 parameters refined using      0 restraints
END
WGHT      0.0460      0.0291
REM Highest difference peak  0.383,  deepest hole -0.218,  1-sigma level  0.059
Q1    1   0.0023  0.2504  0.5231  11.00000  0.05    0.38
Q2    1   0.1565  0.2694  0.4844  11.00000  0.05    0.38
Q3    1   0.0128 -0.0047  0.1832  11.00000  0.05    0.37
Q4    1   0.3494  0.5778  0.8162  11.00000  0.05    0.35
Q5    1   0.2443  0.4297  0.6635  11.00000  0.05    0.35
Q6    1   0.1016  0.4404  0.6930  11.00000  0.05    0.34
Q7    1  -0.3152  0.0002  0.2973  11.00000  0.05    0.34
Q8    1   0.1281  0.3636  0.5808  11.00000  0.05    0.34
Q9    1   0.0113  0.1374  0.3616  11.00000  0.05    0.30
Q10   1  -0.1484  0.0908  0.3357  11.00000  0.05    0.30
Q11   1   0.2096  0.5963  0.8488  11.00000  0.05    0.30
Q12   1   0.2812  0.7621  1.0361  11.00000  0.05    0.29
Q13   1   0.3761  0.5350  0.7169  11.00000  0.05    0.27
Q14   1   0.4301  0.6523  0.9737  11.00000  0.05    0.26
Q15   1   0.1644  0.1611  0.4029  11.00000  0.05    0.26
Q16   1   0.0875  0.1382  0.2454  11.00000  0.05    0.25
Q17   1   0.2196  0.0046  0.1488  11.00000  0.05    0.25
Q18   1  -0.1000  0.1608  0.4402  11.00000  0.05    0.25
Q19   1  -0.1925  0.0252  0.2256  11.00000  0.05    0.25
Q20   1  -0.1391 -0.0186  0.2603  11.00000  0.05    0.23
;
