# Supplementary material for: 6-(4-Chloro­phen­yl)-3-methyl­imidazo[2,1-b]thia­zole
Source: Acta Crystallogr Sect E Struct Rep Online. 2013 Oct 26;69(Pt 11):o1701. doi: 10.1107/S1600536813028833 (PMC3884351; doi:10.1107/S1600536813028833)
Supplement: Supplementary file 2 [file e-69-o1701-Isup2.hkl]

# 
# h,k,l, Fc-squared, Fo-squared, sigma(Fo-squared) and status flag 
# 
data_I
_shelx_title ' Bun4 in P-1' 
_shelx_refln_list_code          4 
_shelx_F_calc_maximum      136.21 
_exptl_crystal_F_000       256.00 
_reflns_d_resolution_high  0.7330 
 
loop_ 
 _symmetry_equiv_pos_as_xyz 
 'x, y, z' 
 '-x, -y, -z' 
 
_cell_length_a     7.0624 
_cell_length_b     7.7132 
_cell_length_c    10.3460 
_cell_angle_alpha  93.353 
_cell_angle_beta   90.107 
_cell_angle_gamma  98.832 
 
_shelx_F_squared_multiplier     1.000 
 
loop_ 
 _refln_index_h 
 _refln_index_k 
 _refln_index_l 
 _refln_F_squared_calc 
 _refln_F_squared_meas 
 _refln_F_squared_sigma 
 _refln_observed_status 
   1   0   0     1667.16     1690.39     37.01 o 
   2   0   0      119.23      115.46      2.66 o 
   3   0   0      381.59      408.07      6.23 o 
   4   0   0     2284.69     2366.70     29.01 o 
   5   0   0       38.27       42.21      2.77 o 
   6   0   0      172.53      165.13      5.05 o 
   7   0   0        0.41        2.23      1.83 o 
   8   0   0       50.55       58.32      4.05 o 
   9   0   0       59.66       55.36      8.14 o 
  -9   1   0       72.68      104.62     10.58 o 
  -8   1   0       32.67       32.39      6.00 o 
  -7   1   0       62.34       70.69      3.89 o 
  -6   1   0      119.59      108.94      4.16 o 
  -5   1   0       91.79       96.24      3.70 o 
  -4   1   0      510.23      499.35     11.33 o 
  -3   1   0     2256.67     2278.65     25.33 o 
  -2   1   0     1236.45     1280.75     14.47 o 
  -1   1   0      357.14      383.25      5.64 o 
   0   1   0      187.42      177.37      2.51 o 
   1   1   0      773.31      767.03     22.90 o 
   2   1   0     1687.65     1737.48     26.58 o 
   3   1   0      255.86      304.95      5.17 o 
   4   1   0       71.05       56.67      2.77 o 
   5   1   0       77.22       75.83      3.55 o 
   6   1   0        0.72        0.00      2.47 o 
   7   1   0        1.34        1.26      1.91 o 
   8   1   0       56.77       62.10      5.25 o 
   9   1   0       11.59        8.14      5.09 o 
  -9   2   0       26.11       24.31      4.24 o 
  -8   2   0       36.93       37.88     12.42 o 
  -7   2   0       73.42       65.59      5.11 o 
  -6   2   0       33.83       33.11      2.54 o 
  -5   2   0      160.30      157.06      4.02 o 
  -4   2   0       54.74       59.52      2.38 o 
  -3   2   0      136.61      130.19      5.25 o 
  -2   2   0       12.60       11.56      0.87 o 
  -1   2   0      824.74      824.72      9.86 o 
   0   2   0      666.57      679.82      8.34 o 
   1   2   0       25.80       26.09      1.48 o 
   2   2   0       88.75      102.47      2.68 o 
   3   2   0      422.95      414.81      8.82 o 
   4   2   0        5.63        6.66      1.56 o 
   5   2   0        0.02        0.00      1.63 o 
   6   2   0      257.27      253.40      7.24 o 
   7   2   0      291.34      272.95      7.12 o 
   8   2   0        0.01        0.00      2.72 o 
   9   2   0        0.58        0.00      3.18 o 
  -9   3   0      121.71      127.98      7.77 o 
  -8   3   0      116.53      117.15      7.02 o 
  -7   3   0       11.43       13.56      3.16 o 
  -6   3   0        0.16        0.00      2.34 o 
  -5   3   0      299.11      281.76     11.40 o 
  -4   3   0      113.45       98.39      4.68 o 
  -3   3   0      171.54      179.43      3.28 o 
  -2   3   0      366.72      375.11      6.48 o 
  -1   3   0      142.91      123.42      2.87 o 
   0   3   0      158.27      159.68      4.01 o 
   1   3   0      417.13      415.00      6.30 o 
   2   3   0       58.11       63.37      2.47 o 
   3   3   0     1128.47     1099.70     14.22 o 
   4   3   0        2.36        3.09      1.55 o 
   5   3   0      400.20      395.80      7.84 o 
   6   3   0       12.00       16.74      2.41 o 
   7   3   0       87.28      101.83      6.35 o 
   8   3   0       13.11       24.24      8.14 o 
  -9   4   0        5.89        3.23      3.30 o 
  -8   4   0       20.50       19.77      4.99 o 
  -7   4   0      189.77      182.69      7.77 o 
  -6   4   0      484.79      480.17     12.15 o 
  -5   4   0      127.00      139.82      6.26 o 
  -4   4   0      141.91      138.12      5.68 o 
  -3   4   0      376.73      402.83      6.48 o 
  -2   4   0      467.06      466.66      7.18 o 
  -1   4   0       17.32       16.95      1.52 o 
   0   4   0      986.68      946.02     12.30 o 
   1   4   0      420.47      409.77      6.76 o 
   2   4   0      497.38      490.56      7.88 o 
   3   4   0      198.32      182.69      4.96 o 
   4   4   0      100.28       93.48      3.96 o 
   5   4   0      169.78      169.99      5.17 o 
   6   4   0      116.82      120.38      6.60 o 
   7   4   0       23.39       28.17      4.30 o 
   8   4   0       18.86       24.68      4.60 o 
  -9   5   0       58.98       59.26     12.21 o 
  -8   5   0        2.39        9.04      3.66 o 
  -7   5   0       87.06       68.80     10.89 o 
  -6   5   0       58.17       65.88      5.51 o 
  -5   5   0       29.62       24.37      3.46 o 
  -4   5   0        3.36        1.53      2.30 o 
  -3   5   0      103.18      102.59      4.80 o 
  -2   5   0      279.12      257.59      5.36 o 
  -1   5   0       85.56       88.62      3.42 o 
   0   5   0       90.25       99.03      4.05 o 
   1   5   0       18.80       17.78      1.96 o 
   2   5   0      580.61      563.10      9.25 o 
   3   5   0       35.69       33.25      2.72 o 
   4   5   0        9.57        7.15      1.94 o 
   5   5   0       16.94       19.25      3.97 o 
   6   5   0       25.43       28.74      6.21 o 
   7   5   0       13.68       12.78      3.76 o 
  -8   6   0        8.41        5.03      3.36 o 
  -7   6   0       66.13       65.77      6.33 o 
  -6   6   0      185.40      188.41      8.35 o 
  -5   6   0      221.65      233.05      8.48 o 
  -4   6   0        1.38        0.08      2.34 o 
  -3   6   0      217.75      212.82      5.13 o 
  -2   6   0      116.05      113.41      3.98 o 
  -1   6   0      139.47      125.18      4.27 o 
   0   6   0      324.94      309.67      6.42 o 
   1   6   0        0.06        0.00      1.43 o 
   2   6   0       19.22       21.23      2.29 o 
   3   6   0      139.81      136.41      6.25 o 
   4   6   0      119.99      123.76      8.35 o 
   5   6   0        5.40        5.63      2.86 o 
   6   6   0       39.19       34.53      4.94 o 
  -8   7   0        1.02        0.00      2.72 o 
  -7   7   0      132.68      148.21      8.27 o 
  -6   7   0      170.93      176.14      9.16 o 
  -5   7   0       19.77       17.75      3.60 o 
  -4   7   0       37.10       34.32      4.17 o 
  -3   7   0      497.34      504.46      9.10 o 
  -2   7   0        6.60        1.69      1.55 o 
  -1   7   0      138.70      137.16      4.58 o 
   0   7   0      207.10      218.52      6.83 o 
   1   7   0      157.94      156.20      5.05 o 
   2   7   0       20.84       22.13      4.11 o 
   3   7   0      228.04      230.82      8.52 o 
   4   7   0      123.82      119.07      7.07 o 
   5   7   0       52.03       52.83      5.86 o 
   6   7   0        0.15        0.00      3.08 o 
  -7   8   0      148.54      132.22      8.27 o 
  -6   8   0      185.65      189.56      8.97 o 
  -5   8   0        9.13        9.94      3.45 o 
  -4   8   0        6.22        3.97      2.80 o 
  -3   8   0      236.68      239.73      8.78 o 
  -2   8   0      159.51      154.11      5.30 o 
  -1   8   0       16.79       14.34      2.27 o 
   0   8   0        1.29        0.00      1.41 o 
   1   8   0      118.14      125.66      4.87 o 
   2   8   0      360.23      380.12     10.95 o 
   3   8   0       13.09       11.25      4.48 o 
   4   8   0       17.88       20.57      4.29 o 
   5   8   0       41.21       43.94      5.77 o 
  -6   9   0       54.58       60.39      8.75 o 
  -5   9   0        5.67        7.06      3.27 o 
  -4   9   0       29.67       34.77      4.58 o 
  -3   9   0       19.81       24.99      3.96 o 
  -2   9   0       61.88       74.94      5.88 o 
  -1   9   0        1.89        3.46      3.05 o 
   0   9   0       17.00       19.23      3.24 o 
   1   9   0        2.67        3.26      3.46 o 
   2   9   0       12.12       11.00      5.90 o 
   3   9   0        3.62        2.20      3.11 o 
  -4  10   0       12.90       16.65      3.96 o 
  -3  10   0        1.07        4.00      2.93 o 
  -2  10   0       58.58       59.70      5.61 o 
  -1  10   0       11.31       11.74      2.72 o 
   0  10   0       83.85       99.43      6.80 o 
   1  10   0        0.15        1.93      2.97 o 
  -1 -10   1       70.04       60.42      7.73 o 
   0 -10   1        4.24        6.26      3.30 o 
   1 -10   1       86.08       84.06      7.73 o 
   2 -10   1       25.46       33.15      8.14 o 
   3 -10   1       28.00       29.56      4.74 o 
   4 -10   1       56.80       56.25      5.97 o 
  -3  -9   1      225.71      246.56     10.31 o 
  -2  -9   1      233.89      252.85      9.85 o 
  -1  -9   1        3.07        1.65      2.84 o 
   0  -9   1        7.91        6.33      2.10 o 
   1  -9   1      123.30      116.86      7.05 o 
   2  -9   1      116.78      133.06      6.97 o 
   3  -9   1        1.67        2.79      2.69 o 
   4  -9   1       28.21       21.67      4.10 o 
   5  -9   1        0.99        2.82      3.97 o 
   6  -9   1       43.82       45.91      6.02 o 
  -5  -8   1        8.58        7.09      3.64 o 
  -4  -8   1        3.02        0.00      3.11 o 
  -3  -8   1       84.35       88.11      6.45 o 
  -2  -8   1       21.61       23.63      3.86 o 
  -1  -8   1        0.99        0.00      1.60 o 
   0  -8   1       77.87       81.06      4.22 o 
   1  -8   1       16.74       14.39      2.39 o 
   2  -8   1       22.52       27.23      2.95 o 
   3  -8   1       19.67       22.28      3.65 o 
   4  -8   1       14.04       16.63      5.29 o 
   5  -8   1       17.98       19.89      5.09 o 
   6  -8   1       10.28       14.77      4.02 o 
   7  -8   1        3.90        2.85      3.42 o 
  -6  -7   1        4.22        3.26      3.61 o 
  -5  -7   1       11.53       14.10      6.00 o 
  -4  -7   1        5.93        6.01      3.11 o 
  -3  -7   1      153.79      144.02      7.29 o 
  -2  -7   1       15.36       19.92      3.45 o 
  -1  -7   1      261.24      267.45      6.59 o 
   0  -7   1        0.13        0.42      1.51 o 
   1  -7   1      314.96      311.44      8.63 o 
   2  -7   1        0.48        0.01      1.61 o 
   3  -7   1        1.97        0.43      2.23 o 
   4  -7   1      235.03      210.47      8.12 o 
   5  -7   1       25.29       24.64      3.96 o 
   6  -7   1        2.22        4.11      4.58 o 
   7  -7   1        1.26        0.96      4.17 o 
   8  -7   1       59.35       58.77      6.39 o 
  -6  -6   1       34.17       42.91      5.37 o 
  -5  -6   1        4.59        5.12      3.08 o 
  -4  -6   1       41.24       37.59      4.35 o 
  -3  -6   1      132.61      142.34      6.64 o 
  -2  -6   1      173.83      172.60      5.72 o 
  -1  -6   1        4.32        4.07      1.50 o 
   0  -6   1        2.74        2.31      1.42 o 
   1  -6   1      516.29      503.62      8.68 o 
   2  -6   1       16.62       16.43      5.19 o 
   3  -6   1        0.01        0.00      1.53 o 
   4  -6   1       53.34       53.17      4.89 o 
   5  -6   1       21.53       20.58      4.27 o 
   6  -6   1      177.08      176.75     15.06 o 
   7  -6   1       24.37       24.62      6.00 o 
   8  -6   1        8.12       12.51      6.21 o 
  -7  -5   1        3.28        1.17      3.11 o 
  -6  -5   1       62.57       69.50      7.33 o 
  -5  -5   1       10.84       11.62      3.31 o 
  -4  -5   1        3.58        2.11      3.66 o 
  -3  -5   1       20.63       24.64      3.55 o 
  -2  -5   1      359.35      354.68      8.18 o 
  -1  -5   1       59.45       53.61      2.69 o 
   0  -5   1       12.36       12.76      1.59 o 
   1  -5   1       22.52       21.98      1.98 o 
   2  -5   1       91.35       87.38      5.60 o 
   3  -5   1      487.82      507.76      8.05 o 
   4  -5   1       22.64       20.66      3.16 o 
   5  -5   1       56.47       51.36      7.12 o 
   6  -5   1      177.51      167.96      7.62 o 
   7  -5   1       37.84       38.80      4.82 o 
   8  -5   1       32.01       29.29      4.52 o 
   9  -5   1       13.18       11.30      3.89 o 
  -8  -4   1       34.09       44.30      7.12 o 
  -7  -4   1        4.31        4.35      3.23 o 
  -6  -4   1       64.49       56.45     13.94 o 
  -5  -4   1       11.63        9.33      3.77 o 
  -4  -4   1      148.14      133.73      4.28 o 
  -3  -4   1       10.10       11.88      2.08 o 
  -2  -4   1        4.14        4.35      1.30 o 
  -1  -4   1       18.17       18.00      1.55 o 
   0  -4   1      283.78      261.84      4.97 o 
   1  -4   1       49.72       55.47      2.34 o 
   2  -4   1        1.43        0.00      1.56 o 
   3  -4   1        2.70        1.53      1.87 o 
   4  -4   1      557.82      529.59     11.65 o 
   5  -4   1        2.70        1.28      4.17 o 
   6  -4   1      104.65      104.64      5.68 o 
   7  -4   1       15.07       12.99      3.30 o 
   8  -4   1      108.11      113.93      7.53 o 
   9  -4   1        0.54        1.39      3.27 o 
  -8  -3   1       60.97       60.45      5.97 o 
  -7  -3   1       83.36       77.97      6.17 o 
  -6  -3   1      133.11      118.06      6.29 o 
  -5  -3   1      265.61      246.77      6.64 o 
  -4  -3   1       60.02       59.51      4.35 o 
  -3  -3   1       25.10       18.21      1.73 o 
  -2  -3   1      152.60      140.06      3.28 o 
  -1  -3   1       10.27       15.16      1.85 o 
   0  -3   1      940.19      950.42     11.75 o 
   1  -3   1      744.36      763.36      9.79 o 
   2  -3   1      106.30       82.81      3.99 o 
   3  -3   1       35.48       32.19      5.09 o 
   4  -3   1      901.30      887.92     15.95 o 
   5  -3   1      249.99      260.97     14.25 o 
   6  -3   1       19.82       15.56      7.02 o 
   7  -3   1        2.43        2.55      2.52 o 
   8  -3   1        5.24        8.63      3.16 o 
   9  -3   1        0.05        0.00      2.49 o 
  -9  -2   1      103.73      126.03      7.84 o 
  -8  -2   1       48.58       56.64      5.60 o 
  -7  -2   1        2.20        0.00      2.64 o 
  -6  -2   1       85.39       73.72      4.26 o 
  -5  -2   1      676.19      655.25     21.98 o 
  -4  -2   1       51.75       58.72      2.82 o 
  -3  -2   1     1783.32     1907.48     22.15 o 
  -2  -2   1       12.43       16.39      1.24 o 
  -1  -2   1      735.40      702.54     11.22 o 
   0  -2   1      632.41      671.88      8.42 o 
   1  -2   1    17325.24    18767.88    825.88 o 
   2  -2   1        0.29        0.00      1.30 o 
   3  -2   1      233.37      210.82      5.61 o 
   4  -2   1       32.70       33.78      2.50 o 
   5  -2   1      220.36      243.00      5.62 o 
   6  -2   1       41.01       35.56      3.71 o 
   7  -2   1        1.35        1.09      2.23 o 
   8  -2   1        0.03        1.48      3.87 o 
   9  -2   1        1.63        3.15      2.95 o 
  -9  -1   1       85.68       98.31     10.58 o 
  -8  -1   1       73.77       70.74      6.51 o 
  -7  -1   1        0.05        0.00      1.67 o 
  -6  -1   1        1.60        3.36      1.68 o 
  -5  -1   1      384.57      383.42      7.28 o 
  -4  -1   1       71.08       67.30      5.06 o 
  -3  -1   1      112.22      120.33      3.75 o 
  -2  -1   1      304.37      315.10      8.06 o 
  -1  -1   1     5089.32     5215.17     68.72 o 
   0  -1   1      343.77      349.38      6.45 o 
   1  -1   1     1862.34     2052.66     18.98 o 
   2  -1   1       10.48        8.20      1.45 o 
   3  -1   1     1380.38     1407.79     20.91 o 
   4  -1   1      109.96      124.91      3.44 o 
   5  -1   1       97.10      100.32      3.65 o 
   6  -1   1        5.88        6.10      1.87 o 
   7  -1   1       31.66       41.90      3.14 o 
   8  -1   1        0.07        0.00      2.45 o 
   9  -1   1       20.38       14.77      3.91 o 
  -9   0   1        5.08        5.50      4.68 o 
  -8   0   1       32.07       29.90      3.17 o 
  -7   0   1       11.58       12.14      2.19 o 
  -6   0   1       12.57       14.48      2.23 o 
  -5   0   1       46.02       41.84      4.19 o 
  -4   0   1      122.62      117.05      3.55 o 
  -3   0   1       30.46       22.78      2.01 o 
  -2   0   1      395.70      358.78      5.17 o 
  -1   0   1     4341.03     4383.74     48.04 o 
   0   0   1      159.90      169.04      2.10 o 
   1   0   1       62.16       60.69      2.20 o 
   2   0   1      484.59      480.98      6.36 o 
   3   0   1      877.20      965.72     12.01 o 
   4   0   1       80.67       68.65      2.72 o 
   5   0   1      335.28      347.37      6.94 o 
   6   0   1      259.42      241.69      6.06 o 
   7   0   1      169.93      161.37      5.40 o 
   8   0   1       39.03       33.65      4.31 o 
   9   0   1       89.78      104.73      7.23 o 
  -9   1   1       17.13       13.41      5.29 o 
  -8   1   1       51.12       47.75      4.82 o 
  -7   1   1       21.91       19.37      2.48 o 
  -6   1   1       41.90       36.28      2.80 o 
  -5   1   1        5.22        4.60      1.45 o 
  -4   1   1      142.68      159.79      3.82 o 
  -3   1   1       57.14       58.93      2.15 o 
  -2   1   1     1396.84     1364.57     15.48 o 
  -1   1   1      199.26      212.43      3.12 o 
   0   1   1      986.49     1034.62      9.73 o 
   1   1   1       42.73       50.42      1.81 o 
   2   1   1     1711.76     1720.77     19.33 o 
   3   1   1       78.60       89.68      2.85 o 
   4   1   1      162.67      165.47      4.36 o 
   5   1   1      189.28      175.29      5.75 o 
   6   1   1      808.60      760.02     12.10 o 
   7   1   1        0.22        1.33      2.43 o 
   8   1   1        2.32        1.70      2.12 o 
   9   1   1      105.90      138.00     10.79 o 
  -9   2   1       70.50       90.40      6.98 o 
  -8   2   1       11.96        9.87      3.09 o 
  -7   2   1       15.96       21.10      3.46 o 
  -6   2   1      441.92      418.94      9.59 o 
  -5   2   1      660.27      645.10      9.69 o 
  -4   2   1      712.15      722.03     10.02 o 
  -3   2   1       23.88       24.07      1.50 o 
  -2   2   1      469.96      497.55      6.81 o 
  -1   2   1      523.20      525.54      6.87 o 
   0   2   1      272.17      263.15      4.00 o 
   1   2   1      176.18      181.46      3.38 o 
   2   2   1      842.67      872.07     11.07 o 
   3   2   1      293.46      266.96      5.08 o 
   4   2   1       49.41       50.28      2.83 o 
   5   2   1        0.95        0.70      1.55 o 
   6   2   1       36.79       45.31      3.31 o 
   7   2   1       19.28       20.14      2.85 o 
   8   2   1       24.49       15.87      3.65 o 
   9   2   1        1.18        1.83      3.22 o 
  -9   3   1       18.05       17.32      3.81 o 
  -8   3   1        0.21        0.00      2.45 o 
  -7   3   1      104.51      102.47      5.97 o 
  -6   3   1      100.73       94.65      5.47 o 
  -5   3   1       10.92       12.47      1.50 o 
  -4   3   1        2.75        4.26      1.29 o 
  -3   3   1      778.18      788.21     21.03 o 
  -2   3   1        6.39        7.22      1.06 o 
  -1   3   1      219.70      209.33      3.95 o 
   0   3   1        0.04        0.00      0.74 o 
   1   3   1      220.73      204.43      4.05 o 
   2   3   1        8.81        7.73      1.32 o 
   3   3   1       39.97       41.20      2.50 o 
   4   3   1        0.75        1.43      1.61 o 
   5   3   1      101.09      105.22      5.42 o 
   6   3   1        0.15        0.00      1.81 o 
   7   3   1        0.83        0.29      2.43 o 
   8   3   1        1.55        2.20      3.22 o 
  -9   4   1        4.74        3.37      3.30 o 
  -8   4   1        4.12        3.43      3.97 o 
  -7   4   1        1.18        1.57      2.40 o 
  -6   4   1      405.68      403.57     10.99 o 
  -5   4   1       95.60       93.11      7.43 o 
  -4   4   1      161.48      175.26      3.97 o 
  -3   4   1       18.75       16.65      3.20 o 
  -2   4   1      887.77      927.36     12.26 o 
  -1   4   1      145.74      143.77      3.51 o 
   0   4   1        0.42        0.00      0.83 o 
   1   4   1      587.85      549.25      8.36 o 
   2   4   1        3.31        1.45      1.32 o 
   3   4   1      163.06      171.48      4.66 o 
   4   4   1       73.88       78.08      3.86 o 
   5   4   1       54.26       56.53      4.43 o 
   6   4   1        0.49        1.97      2.46 o 
   7   4   1        4.23        5.19      3.08 o 
   8   4   1       15.75       24.07      4.50 o 
  -9   5   1        1.89        3.26      3.46 o 
  -8   5   1       31.94       30.26      4.99 o 
  -7   5   1       42.53       38.18      4.75 o 
  -6   5   1      171.44      157.25      7.20 o 
  -5   5   1       49.07       48.34      6.41 o 
  -4   5   1      302.50      297.04      5.78 o 
  -3   5   1      181.44      185.53      4.47 o 
  -2   5   1      694.68      698.21     10.34 o 
  -1   5   1      242.56      247.07      5.23 o 
   0   5   1       22.60       17.40      1.78 o 
   1   5   1      372.50      413.81      7.41 o 
   2   5   1       88.95       77.31      3.45 o 
   3   5   1      314.09      319.58      6.85 o 
   4   5   1        6.22        5.52      2.04 o 
   5   5   1       24.17       27.65      4.38 o 
   6   5   1       29.81       27.16      4.03 o 
   7   5   1       26.34       30.36      4.78 o 
  -8   6   1       98.62       98.71      7.59 o 
  -7   6   1       54.18       47.99      7.53 o 
  -6   6   1       61.59       61.24     11.20 o 
  -5   6   1       23.14       21.70      7.63 o 
  -4   6   1      233.63      224.08      9.57 o 
  -3   6   1       16.76       18.48      2.12 o 
  -2   6   1       34.82       40.55      2.85 o 
  -1   6   1      115.89      128.78      4.10 o 
   0   6   1      352.05      327.84      6.65 o 
   1   6   1       24.48       25.93      3.23 o 
   2   6   1       10.28        9.48      2.02 o 
   3   6   1      291.11      297.22      6.88 o 
   4   6   1       22.53       27.63      2.92 o 
   5   6   1        7.78        7.29      2.89 o 
   6   6   1        0.85        3.07      3.87 o 
  -8   7   1        0.24        0.00      2.74 o 
  -7   7   1        5.30        8.90      3.52 o 
  -6   7   1       17.84       22.57      6.41 o 
  -5   7   1        1.45        4.90      2.58 o 
  -4   7   1        8.10       12.86      3.01 o 
  -3   7   1       50.05       45.57      4.94 o 
  -2   7   1       46.43       46.72      3.09 o 
  -1   7   1       91.99       92.34      3.75 o 
   0   7   1       13.45       13.51      2.13 o 
   1   7   1      114.98      114.39      4.38 o 
   2   7   1      127.40      123.34      4.68 o 
   3   7   1      450.15      458.43      9.38 o 
   4   7   1       30.99       28.37      6.41 o 
   5   7   1       26.15       31.63      4.65 o 
   6   7   1       11.79       10.80      3.84 o 
  -7   8   1       34.89       38.11      5.33 o 
  -6   8   1       23.79       20.09      4.39 o 
  -5   8   1       52.72       58.85      5.67 o 
  -4   8   1       11.28       12.93      3.31 o 
  -3   8   1        0.54        0.00      2.02 o 
  -2   8   1        9.25        6.59      2.43 o 
  -1   8   1      401.10      377.48      8.25 o 
   0   8   1       46.88       43.12      4.00 o 
   1   8   1        4.80        5.59      2.03 o 
   2   8   1       51.74       49.75      5.07 o 
   3   8   1       73.77       74.58      5.53 o 
   4   8   1        0.09        0.20      3.05 o 
  -6   9   1        3.58        1.03      3.01 o 
  -5   9   1       10.65       16.67      3.87 o 
  -4   9   1       44.92       48.57      5.24 o 
  -3   9   1       34.27       28.06      4.00 o 
  -2   9   1       51.78       48.72      3.76 o 
  -1   9   1      103.92      107.06      5.01 o 
   0   9   1       54.31       55.73      6.95 o 
   1   9   1       20.02       26.28      3.12 o 
   2   9   1        0.27        2.89      2.59 o 
  -4  10   1      122.01      131.64      8.65 o 
  -3  10   1       21.45       15.06      3.67 o 
  -2  10   1       57.45       59.10      5.61 o 
  -1  10   1        1.29        0.00      6.00 o 
   0  10   1       50.53       49.59      5.22 o 
   1  10   1        4.61        0.00      4.68 o 
  -1 -10   2       20.71       26.94      5.39 o 
   0 -10   2        9.95        7.42      5.29 o 
   1 -10   2       39.07       42.20      6.51 o 
   2 -10   2        9.63        9.03      3.35 o 
   3 -10   2       37.38       31.17      4.89 o 
   4 -10   2        8.73        7.57      3.47 o 
  -3  -9   2       39.68       41.03      5.62 o 
  -2  -9   2       37.77       41.02      5.70 o 
  -1  -9   2       13.32       17.35      3.80 o 
   0  -9   2       46.00       41.25      3.65 o 
   1  -9   2       16.25       14.20      2.49 o 
   2  -9   2       41.33       47.72      5.13 o 
   3  -9   2       97.24       93.65      6.49 o 
   4  -9   2       74.13       73.18      6.52 o 
   5  -9   2       34.83       35.61      5.25 o 
   6  -9   2        8.49       10.81      3.85 o 
  -5  -8   2        0.31        0.00      3.03 o 
  -4  -8   2       42.41       34.98      6.00 o 
  -3  -8   2       12.89       15.37      3.72 o 
  -2  -8   2        1.20        0.39      2.59 o 
  -1  -8   2       11.04        8.84      7.12 o 
   0  -8   2      148.40      154.91      5.33 o 
   1  -8   2        0.28        0.00      1.62 o 
   2  -8   2        4.45        5.35      2.35 o 
   3  -8   2      126.23      120.11      6.62 o 
   4  -8   2       24.95       30.45      4.32 o 
   5  -8   2       37.53       40.43      5.22 o 
   6  -8   2       43.54       43.12      5.40 o 
   7  -8   2      149.94      147.89      8.78 o 
  -6  -7   2        0.19        0.00      2.99 o 
  -5  -7   2        0.00        2.54      5.29 o 
  -4  -7   2       12.95       14.37      4.78 o 
  -3  -7   2        0.02        2.79      2.67 o 
  -2  -7   2       52.60       47.97      4.74 o 
  -1  -7   2        1.38        0.23      1.43 o 
   0  -7   2       23.02       21.26      2.47 o 
   1  -7   2        0.03        0.87      1.58 o 
   2  -7   2       47.00       50.40      3.38 o 
   3  -7   2        2.93        4.59      2.52 o 
   4  -7   2      104.08       96.49      6.12 o 
   5  -7   2        0.67        0.81      2.73 o 
   6  -7   2        8.27       10.47      3.38 o 
   7  -7   2       27.26       27.70      4.61 o 
   8  -7   2        5.83       10.32      4.08 o 
  -6  -6   2       22.68       20.54      6.00 o 
  -5  -6   2       30.19       28.87      7.23 o 
  -4  -6   2        2.62        3.17      2.74 o 
  -3  -6   2        1.13        4.61      2.67 o 
  -2  -6   2       90.93       90.83      4.76 o 
  -1  -6   2      276.78      265.77      6.04 o 
   0  -6   2       12.73       14.82      2.02 o 
   1  -6   2        2.57        3.25      1.65 o 
   2  -6   2       84.75       87.38      5.48 o 
   3  -6   2      272.59      270.88      5.83 o 
   4  -6   2        3.98        6.62      2.40 o 
   5  -6   2      167.15      162.02      7.27 o 
   6  -6   2      139.84      143.03      7.55 o 
   7  -6   2      305.88      292.50     15.67 o 
   8  -6   2        4.04        0.98      6.11 o 
  -7  -5   2        1.96        0.00      3.16 o 
  -6  -5   2        0.23        3.67      2.86 o 
  -5  -5   2      325.96      316.88     14.96 o 
  -4  -5   2      205.43      209.07     10.28 o 
  -3  -5   2      106.36      107.82      7.23 o 
  -2  -5   2       67.77       69.28      3.14 o 
  -1  -5   2      381.11      380.98      8.62 o 
   0  -5   2       23.88       23.20      2.12 o 
   1  -5   2        1.44        0.90      1.46 o 
   2  -5   2      156.62      173.79      4.52 o 
   3  -5   2      214.78      212.07      6.33 o 
   4  -5   2       15.53       17.94      6.41 o 
   5  -5   2        1.14        2.37      2.35 o 
   6  -5   2        0.92        0.00      2.37 o 
   7  -5   2       25.95       37.73      4.82 o 
   8  -5   2       21.20       21.03      4.23 o 
  -8  -4   2       50.05       47.89      5.82 o 
  -7  -4   2       19.60       18.43      4.11 o 
  -6  -4   2      205.75      207.34      8.49 o 
  -5  -4   2      100.94      100.90      8.45 o 
  -4  -4   2      192.25      192.42      7.29 o 
  -3  -4   2       69.44       64.49      4.36 o 
  -2  -4   2       80.79       97.34      3.02 o 
  -1  -4   2        5.89        7.39      1.19 o 
   0  -4   2       39.61       27.39      4.20 o 
   1  -4   2      177.41      173.79      4.14 o 
   2  -4   2      316.18      357.48      7.64 o 
   3  -4   2       46.99       47.39      3.74 o 
   4  -4   2       30.53       33.96      5.60 o 
   5  -4   2       87.15       77.18      7.84 o 
   6  -4   2       37.29       33.28      3.87 o 
   7  -4   2       12.56       13.21      3.56 o 
   8  -4   2       13.63       12.60      3.67 o 
   9  -4   2       22.21       20.13      4.31 o 
  -8  -3   2        2.64        1.20      3.18 o 
  -7  -3   2        0.02        0.00      2.48 o 
  -6  -3   2       27.56       33.56      5.50 o 
  -5  -3   2        0.05        1.40      2.14 o 
  -4  -3   2       41.87       43.30      2.19 o 
  -3  -3   2       53.26       57.44      3.96 o 
  -2  -3   2     1261.74     1242.04     15.00 o 
  -1  -3   2        2.90        2.26      0.86 o 
   0  -3   2      648.98      713.55      9.51 o 
   1  -3   2       82.72       88.61      3.82 o 
   2  -3   2     1803.41     1904.28     21.74 o 
   3  -3   2      119.90      107.84      6.31 o 
   4  -3   2        7.25        6.00      3.15 o 
   5  -3   2       61.67       64.70      4.81 o 
   6  -3   2      271.60      262.81      8.62 o 
   7  -3   2        2.84        0.00      2.23 o 
   8  -3   2        4.33        2.24      2.73 o 
   9  -3   2       37.61       33.95      5.29 o 
  -8  -2   2       11.18       14.08      3.81 o 
  -7  -2   2        3.64        5.71      2.84 o 
  -6  -2   2        5.91        3.15      2.48 o 
  -5  -2   2        6.91        7.80      1.60 o 
  -4  -2   2      324.84      347.87     11.32 o 
  -3  -2   2      262.19      260.02     14.18 o 
  -2  -2   2      126.78      124.39      4.29 o 
  -1  -2   2      124.67      111.11      3.18 o 
   0  -2   2    18552.71    19520.73    386.36 o 
   1  -2   2     3274.00     3576.09     38.55 o 
   2  -2   2      635.82      663.85      8.44 o 
   3  -2   2      109.73      111.45     10.89 o 
   4  -2   2     1774.36     1907.95     35.91 o 
   5  -2   2       91.43       96.14      3.32 o 
   6  -2   2      397.90      388.12     10.28 o 
   7  -2   2      124.61      113.40     10.28 o 
   8  -2   2        2.80        3.38      3.56 o 
   9  -2   2       29.65       28.17      4.74 o 
  -9  -1   2       27.32       32.16      4.68 o 
  -8  -1   2        3.27        0.00      2.69 o 
  -7  -1   2       36.88       42.78      5.19 o 
  -6  -1   2        0.28        0.00      1.48 o 
  -5  -1   2        0.41        0.00      1.32 o 
  -4  -1   2       99.05       98.48      4.95 o 
  -3  -1   2     2546.82     2583.17     28.83 o 
  -2  -1   2       32.90       30.94      1.34 o 
  -1  -1   2      152.40      146.63      2.03 o 
   0  -1   2      226.37      237.92      3.60 o 
   1  -1   2     2968.21     3180.44     34.12 o 
   2  -1   2      322.39      358.54      5.23 o 
   3  -1   2       60.70       46.65      1.96 o 
   4  -1   2       60.14       51.86      2.40 o 
   5  -1   2      127.89      106.72      5.07 o 
   6  -1   2      117.24       99.24      4.04 o 
   7  -1   2      171.35      146.46     12.82 o 
   8  -1   2       75.44       72.81      5.90 o 
   9  -1   2       46.81       43.19     10.48 o 
  -9   0   2        0.00        0.00      3.66 o 
  -8   0   2        0.17        2.11      2.37 o 
  -7   0   2      148.49      146.06      5.05 o 
  -6   0   2       35.37       43.44      3.16 o 
  -5   0   2        3.32        2.22      1.49 o 
  -4   0   2       20.26       16.06      1.68 o 
  -3   0   2     1430.37     1453.13     17.16 o 
  -2   0   2       20.92       21.56      1.72 o 
  -1   0   2      155.79      162.43      2.73 o 
   0   0   2      527.55      525.91      6.28 o 
   1   0   2      969.11      991.78     11.29 o 
   2   0   2       61.07       64.95      2.69 o 
   3   0   2        3.11        2.60      1.09 o 
   4   0   2       40.36       50.56      2.47 o 
   5   0   2      216.48      199.23      4.97 o 
   6   0   2       17.35       17.79      2.90 o 
   7   0   2      159.59      138.96      5.08 o 
   8   0   2       25.80       28.09      4.10 o 
   9   0   2       47.82       47.84     11.81 o 
  -9   1   2       36.62       36.23      7.33 o 
  -8   1   2       62.67       77.60      5.58 o 
  -7   1   2       96.38       75.65      3.91 o 
  -6   1   2      161.13      172.10      5.68 o 
  -5   1   2      396.13      365.15      6.88 o 
  -4   1   2      168.55      150.50      3.86 o 
  -3   1   2       18.19       20.03      1.56 o 
  -2   1   2     1137.64     1086.53     12.82 o 
  -1   1   2       56.96       54.08      1.67 o 
   0   1   2      317.04      323.96      7.33 o 
   1   1   2        0.36        1.96      1.37 o 
   2   1   2      119.30      108.75      3.87 o 
   3   1   2      856.76      881.83     11.53 o 
   4   1   2      270.38      253.05      5.31 o 
   5   1   2       42.31       38.64      2.76 o 
   6   1   2       16.19       11.08      2.17 o 
   7   1   2      111.70      131.12      7.16 o 
   8   1   2       22.21       18.51      2.89 o 
   9   1   2       15.87        9.36      4.89 o 
  -9   2   2        0.37        2.22      2.89 o 
  -8   2   2       38.60       31.42      9.36 o 
  -7   2   2        7.16        5.26      1.72 o 
  -6   2   2      232.84      232.84      7.53 o 
  -5   2   2      190.31      192.98      4.76 o 
  -4   2   2       67.08       55.37      2.48 o 
  -3   2   2       68.11       86.95      2.70 o 
  -2   2   2      395.15      423.96      6.23 o 
  -1   2   2      304.94      320.69      4.85 o 
   0   2   2     2996.93     3180.78     34.26 o 
   1   2   2        0.71        1.45      0.78 o 
   2   2   2      122.12      150.79      3.32 o 
   3   2   2      297.82      320.04      7.31 o 
   4   2   2      873.17      879.86     12.35 o 
   5   2   2       87.99       93.96      4.00 o 
   6   2   2       54.48       50.41      3.40 o 
   7   2   2       60.02       66.50      4.24 o 
   8   2   2       78.65       89.08      5.09 o 
  -9   3   2       62.81       59.58      5.90 o 
  -8   3   2       23.14       22.35      7.02 o 
  -7   3   2      263.16      260.85     10.18 o 
  -6   3   2        1.44        0.81      1.25 o 
  -5   3   2        4.13        4.61      1.38 o 
  -4   3   2        1.55        1.41      1.01 o 
  -3   3   2     1138.44     1179.73     16.11 o 
  -2   3   2       28.57       19.42      1.55 o 
  -1   3   2        3.28        2.60      0.93 o 
   0   3   2     1252.20     1320.17     18.22 o 
   1   3   2      181.00      177.40      5.11 o 
   2   3   2     1237.75     1307.84     16.15 o 
   3   3   2       31.95       36.16      2.43 o 
   4   3   2      397.91      387.39      7.47 o 
   5   3   2        0.21        0.00      1.49 o 
   6   3   2       52.67       52.67      3.59 o 
   7   3   2       11.92        9.34      2.45 o 
   8   3   2       22.59       18.82      4.01 o 
  -9   4   2       29.77       37.40      5.16 o 
  -8   4   2       28.26       33.35      4.66 o 
  -7   4   2       36.67       30.69      6.62 o 
  -6   4   2       32.42       31.43      6.82 o 
  -5   4   2      229.61      234.79      6.36 o 
  -4   4   2       84.28       89.42      3.09 o 
  -3   4   2       26.98       18.91      1.77 o 
  -2   4   2      157.49      163.55      4.49 o 
  -1   4   2      425.18      416.00      6.77 o 
   0   4   2      263.35      285.82      5.27 o 
   1   4   2      161.53      166.02      4.53 o 
   2   4   2       16.14       12.13      1.74 o 
   3   4   2      294.20      282.84      6.06 o 
   4   4   2      104.69      107.66      8.97 o 
   5   4   2        3.68        1.47      1.83 o 
   6   4   2       35.36       33.03      3.24 o 
   7   4   2       91.46       95.41      7.33 o 
   8   4   2        0.05        1.22      3.01 o 
  -8   5   2       25.02       23.96      4.32 o 
  -7   5   2       16.21       18.14      3.52 o 
  -6   5   2      139.81      136.13      6.62 o 
  -5   5   2      297.13      281.12      8.83 o 
  -4   5   2       48.71       45.42      2.60 o 
  -3   5   2      272.86      282.85      5.92 o 
  -2   5   2       46.33       52.80      2.78 o 
  -1   5   2      509.67      487.29      8.12 o 
   0   5   2      968.45     1000.45     13.53 o 
   1   5   2       68.76       66.88      4.01 o 
   2   5   2       56.25       53.39      3.01 o 
   3   5   2      539.86      516.73     12.22 o 
   4   5   2      884.03      893.28     13.76 o 
   5   5   2       13.84       18.43      2.76 o 
   6   5   2        0.39        1.26      2.37 o 
   7   5   2       59.11       67.36      6.16 o 
  -8   6   2        3.05        0.00      2.93 o 
  -7   6   2       51.88       59.67      5.82 o 
  -6   6   2      449.11      456.36     14.96 o 
  -5   6   2       51.19       49.02      4.78 o 
  -4   6   2       75.59       77.36      3.50 o 
  -3   6   2      197.50      202.01      5.27 o 
  -2   6   2      351.44      361.72      8.83 o 
  -1   6   2       10.69       11.21      2.55 o 
   0   6   2      402.21      379.01      7.32 o 
   1   6   2       22.28       19.11      2.17 o 
   2   6   2      521.48      514.77      9.26 o 
   3   6   2      165.13      158.98      5.81 o 
   4   6   2       41.94       49.24      3.71 o 
   5   6   2       67.59       72.40     15.16 o 
   6   6   2       93.45      104.83      6.92 o 
  -7   7   2       11.86        9.83      4.99 o 
  -6   7   2      223.65      245.59      9.63 o 
  -5   7   2        8.27        7.01      4.27 o 
  -4   7   2        1.38        2.96      2.35 o 
  -3   7   2        0.04        0.00      2.10 o 
  -2   7   2      463.96      485.94      9.13 o 
  -1   7   2        8.55        8.30      2.68 o 
   0   7   2       27.31       27.86      3.27 o 
   1   7   2        0.00        0.16      1.46 o 
   2   7   2       92.94       98.12      6.67 o 
   3   7   2        5.95        5.16      1.97 o 
   4   7   2       11.82       14.41      3.20 o 
   5   7   2       21.38       28.29      6.92 o 
  -7   8   2        7.98        2.42      5.39 o 
  -6   8   2       14.89       10.32      3.59 o 
  -5   8   2      158.20      163.44     16.08 o 
  -4   8   2        1.88        0.00      2.37 o 
  -3   8   2        9.96       11.14      2.27 o 
  -2   8   2       10.61       10.64      2.19 o 
  -1   8   2       44.14       39.97      3.20 o 
   0   8   2      131.80      137.23      4.95 o 
   1   8   2        7.93        6.27      2.55 o 
   2   8   2        0.61        0.79      1.67 o 
   3   8   2        5.54        5.50      4.48 o 
   4   8   2       55.65       59.03      8.96 o 
  -5   9   2        6.17        2.08      3.01 o 
  -4   9   2        9.21        8.96      3.36 o 
  -3   9   2      549.84      539.49     29.62 o 
  -2   9   2       42.02       37.77      3.44 o 
  -1   9   2       49.46       42.78      3.58 o 
   0   9   2       10.63       10.19      4.68 o 
   1   9   2      217.20      235.92      8.95 o 
   2   9   2        0.54        0.00      4.27 o 
   3   9   2        5.90        7.12      5.29 o 
  -3  10   2        1.19        2.36      3.87 o 
  -2  10   2        0.03        0.00      3.46 o 
  -1  10   2       98.93      101.29      6.76 o 
   0  10   2       31.52       26.94      4.68 o 
  -1 -10   3        5.02       10.81      3.81 o 
   0 -10   3        6.88        3.81      3.27 o 
   1 -10   3       30.33       33.59      6.72 o 
   2 -10   3        6.74       10.93      3.50 o 
   3 -10   3       18.02       23.73      5.70 o 
  -3  -9   3        8.12        4.60      3.65 o 
  -2  -9   3       17.97       10.28      5.70 o 
  -1  -9   3      113.88      114.28     17.20 o 
   0  -9   3       27.68       26.80      4.32 o 
   1  -9   3       32.60       36.23      3.48 o 
   2  -9   3       21.63       15.67      4.48 o 
   3  -9   3       15.45       21.67      4.03 o 
   4  -9   3       23.80       27.40      7.12 o 
   5  -9   3        4.06        3.73      3.51 o 
  -4  -8   3       36.57       35.23      5.33 o 
  -3  -8   3        1.87        1.11      3.36 o 
  -2  -8   3       83.83       84.51      6.46 o 
  -1  -8   3       46.68       37.16      8.75 o 
   0  -8   3       73.50       77.22      4.22 o 
   1  -8   3      116.90      124.02      5.00 o 
   2  -8   3       25.33       23.44      3.52 o 
   3  -8   3       32.09       42.78      4.81 o 
   4  -8   3      108.68      121.93      7.03 o 
   5  -8   3       14.81       14.87      3.85 o 
   6  -8   3       55.63       50.30      5.82 o 
   7  -8   3       40.51       41.24      5.83 o 
  -5  -7   3        4.42        6.47      3.57 o 
  -4  -7   3       73.17       69.31      6.21 o 
  -3  -7   3        8.23        4.70      3.12 o 
  -2  -7   3      274.49      278.54      9.61 o 
  -1  -7   3       31.90       32.90      3.23 o 
   0  -7   3       23.51       25.11      2.57 o 
   1  -7   3        6.69        3.97      1.82 o 
   2  -7   3      103.50      103.92      4.22 o 
   3  -7   3       84.98       82.21      5.62 o 
   4  -7   3        1.00        0.00      2.43 o 
   5  -7   3       20.94       23.21      4.10 o 
   6  -7   3      131.35      124.65     13.94 o 
   7  -7   3        0.04        0.00      3.24 o 
  -6  -6   3       81.83       79.72      6.95 o 
  -5  -6   3      139.27      147.05      8.02 o 
  -4  -6   3        1.75        5.61      3.77 o 
  -3  -6   3        3.25        0.00      2.37 o 
  -2  -6   3       89.59       88.01      9.67 o 
  -1  -6   3        0.44        0.01      1.82 o 
   0  -6   3       35.01       30.72      2.63 o 
   1  -6   3       51.89       57.04      3.41 o 
   2  -6   3      160.93      149.87      4.71 o 
   3  -6   3        8.08        4.98      3.26 o 
   4  -6   3       44.93       58.27      5.18 o 
   5  -6   3       17.47       16.86      3.45 o 
   6  -6   3        3.11        4.63      2.84 o 
   7  -6   3        5.56        8.40      3.47 o 
   8  -6   3       25.57       34.15      5.46 o 
  -7  -5   3       53.02       59.52     11.91 o 
  -6  -5   3        0.90        0.00      4.58 o 
  -5  -5   3       14.58       10.20      9.06 o 
  -4  -5   3       46.96       48.73      4.84 o 
  -3  -5   3       31.80       30.81      3.91 o 
  -2  -5   3       25.53       29.04      2.04 o 
  -1  -5   3      237.76      229.65      5.94 o 
   0  -5   3      141.46      146.57      6.95 o 
   1  -5   3      131.85      122.19      4.04 o 
   2  -5   3       79.05       78.19      3.32 o 
   3  -5   3      132.34      128.34      3.45 o 
   4  -5   3      343.82      304.82     22.19 o 
   5  -5   3      351.04      350.32     10.28 o 
   6  -5   3       34.14       31.55      4.31 o 
   7  -5   3       41.09       33.59      4.58 o 
   8  -5   3        3.77        3.96      3.36 o 
  -8  -4   3       66.19       83.22      7.05 o 
  -7  -4   3       25.66       29.27      4.58 o 
  -6  -4   3        1.82        0.97      2.78 o 
  -5  -4   3      155.14      137.57      6.89 o 
  -4  -4   3       61.95       54.24      4.69 o 
  -3  -4   3      981.39     1033.89     18.68 o 
  -2  -4   3      363.12      360.72      9.20 o 
  -1  -4   3       14.60       11.41      1.35 o 
   0  -4   3       52.95       62.22      2.71 o 
   1  -4   3     8480.30     8852.37     94.84 o 
   2  -4   3     1004.68     1060.56     13.71 o 
   3  -4   3        0.16        0.00      1.87 o 
   4  -4   3        9.46        9.66      2.58 o 
   5  -4   3      835.63      828.58     16.67 o 
   6  -4   3       18.07       15.03      3.16 o 
   7  -4   3       32.51       27.93      4.25 o 
   8  -4   3        3.61        2.72      2.89 o 
   9  -4   3       22.23       23.83      4.60 o 
  -8  -3   3       99.26      110.04      7.48 o 
  -7  -3   3       26.23       24.09      5.29 o 
  -6  -3   3       61.61       64.21      5.40 o 
  -5  -3   3       57.76       53.64     10.69 o 
  -4  -3   3      133.54      135.82      7.43 o 
  -3  -3   3       43.08       40.94      3.65 o 
  -2  -3   3     1164.13     1152.52     18.70 o 
  -1  -3   3      605.62      630.72     10.38 o 
   0  -3   3      475.19      484.12      7.22 o 
   1  -3   3        8.99       13.79      1.44 o 
   2  -3   3      534.61      550.05      9.71 o 
   3  -3   3      830.07      879.09     11.31 o 
   4  -3   3      195.51      229.62      7.19 o 
   5  -3   3       35.07       32.28      3.74 o 
   6  -3   3       32.59       24.51      3.47 o 
   7  -3   3        4.11        0.26      2.65 o 
   8  -3   3        0.04        0.00      2.72 o 
   9  -3   3       19.43       15.87      9.36 o 
  -8  -2   3       32.62       29.53      4.52 o 
  -7  -2   3       31.49       27.26      4.08 o 
  -6  -2   3       48.28       37.32      7.94 o 
  -5  -2   3       15.45       12.26      2.78 o 
  -4  -2   3      280.28      277.70     10.23 o 
  -3  -2   3       47.94       49.84      3.71 o 
  -2  -2   3       62.71       68.51     10.79 o 
  -1  -2   3       45.54       57.42      1.80 o 
   0  -2   3      248.61      228.40      4.89 o 
   1  -2   3      228.34      258.31      5.04 o 
   2  -2   3        0.04        0.57      0.83 o 
   3  -2   3       94.63      113.62      2.81 o 
   4  -2   3      222.18      206.67      4.30 o 
   5  -2   3        5.83        4.53      2.85 o 
   6  -2   3       12.53       14.18      3.13 o 
   7  -2   3      181.41      184.10     13.64 o 
   8  -2   3      247.24      224.71     13.43 o 
   9  -2   3        0.45        3.54      3.16 o 
  -9  -1   3        0.03        0.00      2.93 o 
  -8  -1   3      132.53      138.42      7.34 o 
  -7  -1   3      126.93      125.66      6.92 o 
  -6  -1   3       19.92       16.82      2.14 o 
  -5  -1   3        0.40        0.06      1.30 o 
  -4  -1   3      224.00      201.70      4.44 o 
  -3  -1   3       49.57       41.02      1.81 o 
  -2  -1   3      347.80      348.40      6.21 o 
  -1  -1   3        9.15        8.23      1.02 o 
   0  -1   3        6.61       14.07      2.15 o 
   1  -1   3      368.27      397.85      5.74 o 
   2  -1   3      532.16      541.62      7.45 o 
   3  -1   3      147.72      163.82      3.70 o 
   4  -1   3      801.25      813.69     11.22 o 
   5  -1   3       80.64       79.35      3.29 o 
   6  -1   3      564.34      546.66     12.34 o 
   7  -1   3       32.79       38.25      4.24 o 
   8  -1   3       66.24       92.10      6.31 o 
   9  -1   3        4.74        9.48      3.59 o 
  -9   0   3       36.91       33.59      6.92 o 
  -8   0   3       22.58       20.39      3.56 o 
  -7   0   3       22.15       14.45      2.78 o 
  -6   0   3      189.53      169.75      5.47 o 
  -5   0   3     1147.71     1106.84     14.99 o 
  -4   0   3       80.72       86.17      3.02 o 
  -3   0   3       76.80       62.06      2.33 o 
  -2   0   3      145.89      165.93      4.37 o 
  -1   0   3     2231.35     2324.39     30.97 o 
   0   0   3       63.16       57.91      1.94 o 
   1   0   3     2019.97     2186.42     24.16 o 
   2   0   3      333.73      357.43      5.58 o 
   3   0   3     1206.73     1220.53     15.06 o 
   4   0   3      100.39       97.32      5.51 o 
   5   0   3      234.89      221.13      5.36 o 
   6   0   3      143.90      152.53      6.41 o 
   7   0   3      169.74      158.77      5.42 o 
   8   0   3        7.57        6.05      3.07 o 
   9   0   3       16.85       15.16      3.89 o 
  -9   1   3       30.70       30.74      6.72 o 
  -8   1   3      128.10      141.35      5.73 o 
  -7   1   3        6.83       11.82      2.19 o 
  -6   1   3      175.81      170.59      5.00 o 
  -5   1   3       51.54       48.82      2.95 o 
  -4   1   3      132.56      122.44      3.56 o 
  -3   1   3      297.64      315.99      5.55 o 
  -2   1   3      426.92      454.13      9.59 o 
  -1   1   3     1137.45     1112.06     12.92 o 
   0   1   3      170.72      181.52      3.39 o 
   1   1   3      129.47      159.11      2.81 o 
   2   1   3        1.35        0.00      0.78 o 
   3   1   3      933.79      969.75     12.94 o 
   4   1   3       40.87       41.71      3.55 o 
   5   1   3        0.06        0.79      1.58 o 
   6   1   3       26.15       21.23      2.48 o 
   7   1   3       38.19       42.87      4.35 o 
   8   1   3       22.66       24.69      3.21 o 
   9   1   3        8.07        9.66      3.51 o 
  -9   2   3       29.01       31.35      7.12 o 
  -8   2   3       63.97       70.97      5.83 o 
  -7   2   3       16.29       18.09      2.45 o 
  -6   2   3      159.52      159.09      4.81 o 
  -5   2   3      409.72      398.20      7.37 o 
  -4   2   3      835.08      808.67     11.33 o 
  -3   2   3       53.69       67.86      2.49 o 
  -2   2   3      854.93      862.17     13.61 o 
  -1   2   3      452.55      452.51      6.37 o 
   0   2   3      403.23      394.13      4.43 o 
   1   2   3     1084.62     1135.50     13.38 o 
   2   2   3       62.08       50.52      2.05 o 
   3   2   3        0.30        0.60      1.06 o 
   4   2   3      343.51      339.52      6.73 o 
   5   2   3       76.82       81.67      3.79 o 
   6   2   3       22.89       19.59      2.52 o 
   7   2   3       22.26       20.29      2.87 o 
   8   2   3       19.45       15.10      2.99 o 
  -9   3   3       29.80       36.17      4.82 o 
  -8   3   3       33.35       37.06      4.61 o 
  -7   3   3        4.86        6.23      2.64 o 
  -6   3   3      247.59      242.81      5.81 o 
  -5   3   3      563.51      537.82      8.97 o 
  -4   3   3       28.63       27.06      2.12 o 
  -3   3   3       89.97      106.92      3.21 o 
  -2   3   3     2094.33     2138.16     24.52 o 
  -1   3   3      150.00      150.90      3.38 o 
   0   3   3       47.86       51.09      1.94 o 
   1   3   3     1306.18     1438.80     17.16 o 
   2   3   3      499.97      452.47      7.22 o 
   3   3   3      127.25      125.17      4.52 o 
   4   3   3      108.88       97.63      4.30 o 
   5   3   3      316.93      287.78      6.68 o 
   6   3   3      184.45      182.85      5.81 o 
   7   3   3        1.02        3.16      2.14 o 
   8   3   3        8.82       13.19      3.46 o 
  -9   4   3       53.23       70.74      6.76 o 
  -8   4   3       10.80       12.25      4.17 o 
  -7   4   3       76.83       73.32     13.74 o 
  -6   4   3      281.28      255.17     10.69 o 
  -5   4   3      742.75      735.43     11.28 o 
  -4   4   3       57.74       60.43      3.70 o 
  -3   4   3       28.94       28.94      2.14 o 
  -2   4   3      456.22      460.15      7.50 o 
  -1   4   3     1092.64     1089.79     13.97 o 
   0   4   3      230.85      214.57      6.25 o 
   1   4   3        0.16        1.84      1.02 o 
   2   4   3      170.00      146.30      4.05 o 
   3   4   3     1283.06     1283.97     17.05 o 
   4   4   3        6.02        4.91      1.68 o 
   5   4   3        5.93        7.50      2.41 o 
   6   4   3       72.01       77.96      4.36 o 
   7   4   3       64.92       80.20      6.16 o 
  -8   5   3       27.36       36.74      5.01 o 
  -7   5   3       69.02       72.49      5.80 o 
  -6   5   3       18.44       21.24      3.60 o 
  -5   5   3      149.99      157.17      5.17 o 
  -4   5   3        2.47        2.66      1.41 o 
  -3   5   3      217.12      200.02      5.05 o 
  -2   5   3        4.18        3.13      1.40 o 
  -1   5   3      167.89      163.31      4.36 o 
   0   5   3        1.56        1.83      1.18 o 
   1   5   3      219.06      195.17      4.77 o 
   2   5   3        1.32        1.56      1.41 o 
   3   5   3       66.72       64.77      5.89 o 
   4   5   3       55.74       63.50      3.74 o 
   5   5   3       78.50       91.09      4.55 o 
   6   5   3       17.47       14.67      3.31 o 
   7   5   3        1.39        1.42      4.89 o 
  -8   6   3        3.87        8.14      5.29 o 
  -7   6   3        1.75        0.00      6.31 o 
  -6   6   3        1.86        2.64      2.64 o 
  -5   6   3        8.36        7.54      2.80 o 
  -4   6   3       34.42       36.04      2.81 o 
  -3   6   3       89.39       94.21      3.86 o 
  -2   6   3       44.95       43.95      2.95 o 
  -1   6   3      273.88      277.89      6.28 o 
   0   6   3       68.30       65.05      4.58 o 
   1   6   3      400.20      399.38      7.76 o 
   2   6   3       33.70       33.13      2.71 o 
   3   6   3       70.36       70.19      3.75 o 
   4   6   3        4.84        6.49      2.12 o 
   5   6   3       64.55       60.41      5.76 o 
   6   6   3        8.69        2.85      4.89 o 
  -7   7   3        0.89        0.00      2.74 o 
  -6   7   3       55.37       56.45      5.71 o 
  -5   7   3        2.89        3.79      3.26 o 
  -4   7   3      156.90      162.51      7.16 o 
  -3   7   3        1.20        0.14      1.50 o 
  -2   7   3      684.58      703.10     11.66 o 
  -1   7   3       13.21       14.12      2.11 o 
   0   7   3      359.38      352.55      9.93 o 
   1   7   3        0.63        0.82      2.78 o 
   2   7   3      160.88      167.78      5.38 o 
   3   7   3      112.51      123.06      6.52 o 
   4   7   3       13.38       14.90      5.70 o 
   5   7   3        9.29        4.48      4.68 o 
  -6   8   3       14.40       13.50      3.88 o 
  -5   8   3        0.16        0.00      2.59 o 
  -4   8   3      344.07      363.20     17.20 o 
  -3   8   3      206.81      208.78      6.12 o 
  -2   8   3       27.37       21.78      2.66 o 
  -1   8   3        0.42        2.88      2.23 o 
   0   8   3      331.68      329.15     32.97 o 
   1   8   3       71.40       72.89      9.26 o 
   2   8   3       11.85       13.56      4.68 o 
   3   8   3       13.22       16.76      5.39 o 
   4   8   3       18.98       19.34      6.11 o 
  -5   9   3        2.84        3.33      3.09 o 
  -4   9   3       10.44        5.94      3.26 o 
  -3   9   3        2.13        3.05      2.59 o 
  -2   9   3       37.13       35.35      4.30 o 
  -1   9   3       19.65       17.11      5.19 o 
   0   9   3       11.64       12.42      3.31 o 
   1   9   3        4.11       11.00      5.19 o 
   2   9   3        2.13        7.06      3.01 o 
  -1  10   3        0.66        0.00      2.58 o 
   0  10   3        0.18        3.30      5.19 o 
   0 -10   4        3.44        3.81      3.22 o 
   1 -10   4        0.04        2.44      4.07 o 
   2 -10   4       31.53       25.85      7.12 o 
   3 -10   4        0.98        0.41      2.84 o 
  -3  -9   4        0.97        0.00      3.52 o 
  -2  -9   4        1.18        0.00      3.12 o 
  -1  -9   4       36.41       30.52      4.75 o 
   0  -9   4        0.62        0.00      2.87 o 
   1  -9   4        3.01        6.06      3.09 o 
   2  -9   4        1.03        2.85      2.44 o 
   3  -9   4       20.92       17.24      3.89 o 
   4  -9   4       63.49       80.96      7.53 o 
   5  -9   4        8.41        4.15      5.39 o 
  -4  -8   4        3.97        2.04      3.27 o 
  -3  -8   4       18.90       23.87      5.80 o 
  -2  -8   4        0.49        0.00      2.84 o 
  -1  -8   4        5.58        7.04      3.22 o 
   0  -8   4        3.53        3.89      2.80 o 
   1  -8   4       17.45       22.11      3.05 o 
   2  -8   4        5.65        5.27      2.54 o 
   3  -8   4       10.89       13.44      3.36 o 
   4  -8   4        0.24        0.00      2.74 o 
   5  -8   4       84.48       82.22     13.64 o 
   6  -8   4        0.01        0.00      3.09 o 
  -5  -7   4       33.62       30.21      5.04 o 
  -4  -7   4      148.08      144.84      8.20 o 
  -3  -7   4       16.35       14.41      6.51 o 
  -2  -7   4        0.07        0.00      2.52 o 
  -1  -7   4       33.68       33.68      4.24 o 
   0  -7   4       16.62       15.07      2.27 o 
   1  -7   4       65.18       68.37      3.88 o 
   2  -7   4      142.35      140.84      4.96 o 
   3  -7   4        2.77        2.85      3.77 o 
   4  -7   4       17.94       23.24      5.70 o 
   5  -7   4       75.85       74.42      6.19 o 
   6  -7   4       87.93       99.75     11.91 o 
   7  -7   4        1.74        6.31      3.74 o 
  -6  -6   4       12.21        7.89      3.81 o 
  -5  -6   4       29.14       31.55      4.78 o 
  -4  -6   4      220.74      216.10     15.98 o 
  -3  -6   4       29.53       23.10      3.67 o 
  -2  -6   4      225.75      223.80      8.34 o 
  -1  -6   4       25.97       25.19      2.27 o 
   0  -6   4       88.62       85.35      6.11 o 
   1  -6   4        0.52        0.00      1.54 o 
   2  -6   4     1051.23     1052.25     25.41 o 
   3  -6   4       17.54       19.01      3.30 o 
   4  -6   4       83.64       78.03      6.11 o 
   5  -6   4        0.19        1.95      3.66 o 
   6  -6   4       34.80       39.68      4.96 o 
   7  -6   4       14.34       13.25      3.88 o 
   8  -6   4        0.29        0.00      3.08 o 
  -7  -5   4       42.31       46.59      5.65 o 
  -6  -5   4        0.03        0.00      2.67 o 
  -5  -5   4        0.79        0.00      2.71 o 
  -4  -5   4      101.86       98.39      8.04 o 
  -3  -5   4       46.96       47.51      4.66 o 
  -2  -5   4      166.87      153.67      6.83 o 
  -1  -5   4       14.55       14.11      2.27 o 
   0  -5   4      717.41      761.48     13.57 o 
   1  -5   4      156.69      165.39      8.13 o 
   2  -5   4      370.81      390.50      7.25 o 
   3  -5   4        3.55        3.50      1.36 o 
   4  -5   4      217.99      212.72      7.84 o 
   5  -5   4       22.06       23.99      3.87 o 
   6  -5   4       44.74       40.10      4.74 o 
   7  -5   4       15.19       12.93      3.62 o 
   8  -5   4        8.08        7.65      3.59 o 
  -7  -4   4        9.19        4.70      3.31 o 
  -6  -4   4        6.27        7.44      3.36 o 
  -5  -4   4        3.16        0.53      2.37 o 
  -4  -4   4        1.64        0.00      2.33 o 
  -3  -4   4       15.95       15.67      3.42 o 
  -2  -4   4       14.15       15.16      2.97 o 
  -1  -4   4      214.20      205.92      4.53 o 
   0  -4   4     1063.33     1136.63     14.87 o 
   1  -4   4      294.58      332.65      6.27 o 
   2  -4   4      148.34      142.59      3.85 o 
   3  -4   4      285.82      282.28      5.32 o 
   4  -4   4      212.00      211.51      7.26 o 
   5  -4   4        0.16        2.14      2.59 o 
   6  -4   4      101.72       99.63      5.97 o 
   7  -4   4      185.58      181.86      8.27 o 
   8  -4   4       57.61       47.61      5.47 o 
  -8  -3   4        0.59        0.00      3.87 o 
  -7  -3   4       16.92       15.93      3.85 o 
  -6  -3   4        1.58        0.00      4.38 o 
  -5  -3   4       10.39        7.99      3.46 o 
  -4  -3   4       18.06       13.48      2.97 o 
  -3  -3   4      190.00      179.23     10.38 o 
  -2  -3   4      128.49      130.32     10.38 o 
  -1  -3   4      542.63      541.69      9.58 o 
   0  -3   4       42.94       40.70      2.45 o 
   1  -3   4      538.69      575.34     10.53 o 
   2  -3   4       11.78       13.74      1.45 o 
   3  -3   4      330.71      321.53      9.44 o 
   4  -3   4       65.24       69.21      4.51 o 
   5  -3   4        2.78        5.50      2.59 o 
   6  -3   4       28.76       20.66      3.38 o 
   7  -3   4      521.48      495.11     13.12 o 
   8  -3   4        1.41        1.21      3.01 o 
   9  -3   4        3.74        0.00      5.50 o 
  -8  -2   4       43.65       43.70      5.18 o 
  -7  -2   4        2.75        0.48      2.72 o 
  -6  -2   4       26.85       36.51      4.31 o 
  -5  -2   4      183.08      181.13     12.11 o 
  -4  -2   4      560.07      545.51     17.30 o 
  -3  -2   4      406.78      406.77      9.26 o 
  -2  -2   4       20.64       18.43      2.29 o 
  -1  -2   4       16.20       19.00      1.55 o 
   0  -2   4      238.54      226.57      4.34 o 
   1  -2   4      403.87      415.20      6.48 o 
   2  -2   4        0.38        1.56      1.02 o 
   3  -2   4      140.23      148.10      3.62 o 
   4  -2   4      196.48      200.30      4.58 o 
   5  -2   4      102.08       99.50      3.46 o 
   6  -2   4        0.22        0.74      2.25 o 
   7  -2   4        1.95        2.83      2.69 o 
   8  -2   4        3.06        3.56      2.88 o 
   9  -2   4       38.27       46.63      5.68 o 
  -8  -1   4        0.30        0.29      2.87 o 
  -7  -1   4        0.29        0.00      2.43 o 
  -6  -1   4      261.70      271.16      8.63 o 
  -5  -1   4      111.05      100.41      4.57 o 
  -4  -1   4        3.79        5.05      1.22 o 
  -3  -1   4        1.02        3.37      1.76 o 
  -2  -1   4     1215.88     1248.63     18.05 o 
  -1  -1   4        3.52        6.89      1.11 o 
   0  -1   4      142.86      149.36      3.29 o 
   1  -1   4        1.94        3.24      0.98 o 
   2  -1   4      346.77      343.21      5.76 o 
   3  -1   4       32.79       31.01      1.96 o 
   4  -1   4        0.75        1.22      1.25 o 
   5  -1   4        2.50        1.34      1.56 o 
   6  -1   4       96.15       97.56      5.05 o 
   7  -1   4        0.03        0.00      2.25 o 
   8  -1   4        9.83        4.05      3.36 o 
   9  -1   4        5.07        0.70      3.16 o 
  -9   0   4       24.66       28.70      7.33 o 
  -8   0   4        0.33        3.26      2.73 o 
  -7   0   4        4.80        2.71      2.44 o 
  -6   0   4       26.26       29.98      2.63 o 
  -5   0   4      306.64      308.49      6.40 o 
  -4   0   4       92.99       91.15      3.10 o 
  -3   0   4      192.35      217.58      4.40 o 
  -2   0   4       44.63       61.17      2.23 o 
  -1   0   4     1273.44     1315.27     15.45 o 
   0   0   4      201.78      214.79     10.28 o 
   1   0   4       66.84       76.26      4.89 o 
   2   0   4      300.07      295.36      5.09 o 
   3   0   4        2.73        1.73      1.09 o 
   4   0   4      529.97      552.99      8.87 o 
   5   0   4       20.50       22.18      2.29 o 
   6   0   4        1.29        1.07      1.60 o 
   7   0   4        0.18        0.00      1.79 o 
   8   0   4       39.34       47.24      5.10 o 
   9   0   4       24.73       25.56      4.45 o 
  -9   1   4        0.09        1.42      4.27 o 
  -8   1   4        0.46        0.00      2.25 o 
  -7   1   4       96.44       92.14      4.25 o 
  -6   1   4      128.59      123.61      4.34 o 
  -5   1   4      111.14      105.34      3.82 o 
  -4   1   4      216.80      219.45      4.93 o 
  -3   1   4      770.37      783.63     12.05 o 
  -2   1   4      357.24      413.54      6.35 o 
  -1   1   4     1071.71     1176.15     14.02 o 
   0   1   4      225.17      252.83      4.02 o 
   1   1   4      862.12      872.73     10.66 o 
   2   1   4     1035.85     1172.49     14.28 o 
   3   1   4       99.57       81.32      3.62 o 
   4   1   4      467.37      462.32      7.96 o 
   5   1   4       47.34       49.52      3.17 o 
   6   1   4       68.52       68.95      4.71 o 
   7   1   4       39.69       43.06      3.58 o 
   8   1   4       38.90       46.53      4.11 o 
  -9   2   4        0.66        4.07      4.68 o 
  -8   2   4        0.14        0.00      2.25 o 
  -7   2   4      119.55      112.63      4.56 o 
  -6   2   4      119.24      119.91      4.32 o 
  -5   2   4        4.77        1.78      1.41 o 
  -4   2   4       36.57       32.70      3.39 o 
  -3   2   4      478.01      453.98      7.30 o 
  -2   2   4       53.47       45.69      2.06 o 
  -1   2   4       41.27       36.99      1.69 o 
   0   2   4      826.07      900.89     24.83 o 
   1   2   4      846.33      825.77     14.24 o 
   2   2   4       30.47       31.25      1.66 o 
   3   2   4       36.88       45.77      2.48 o 
   4   2   4      406.39      402.99      7.56 o 
   5   2   4       53.85       59.59      3.43 o 
   6   2   4        0.64        0.00      1.59 o 
   7   2   4       19.47       16.68      3.84 o 
   8   2   4        0.54        0.00      2.15 o 
  -9   3   4        4.98        3.44      2.98 o 
  -8   3   4       13.96       17.96      5.09 o 
  -7   3   4        2.87        1.85      2.18 o 
  -6   3   4       25.47       29.80      2.72 o 
  -5   3   4      152.13      142.36      4.46 o 
  -4   3   4       65.01       67.27      3.02 o 
  -3   3   4        0.48        0.07      1.01 o 
  -2   3   4       84.51       73.12      2.60 o 
  -1   3   4      321.83      330.53      5.43 o 
   0   3   4      722.51      771.33      9.94 o 
   1   3   4       47.10       49.16      3.42 o 
   2   3   4      412.10      404.34      6.67 o 
   3   3   4      175.27      167.55      4.36 o 
   4   3   4     1334.86     1306.65     17.57 o 
   5   3   4       88.08       80.94      7.66 o 
   6   3   4       64.50       67.58      4.10 o 
   7   3   4       21.58       21.54      3.01 o 
   8   3   4       39.63       46.60      4.99 o 
  -8   4   4       29.13       28.21      4.35 o 
  -7   4   4       13.01       13.93      3.27 o 
  -6   4   4      107.25      105.87      4.15 o 
  -5   4   4      104.44       99.96      3.82 o 
  -4   4   4      270.88      264.12      5.87 o 
  -3   4   4        4.92        6.64      1.53 o 
  -2   4   4       32.75       38.70      2.42 o 
  -1   4   4        0.92        1.52      1.04 o 
   0   4   4     1153.78     1150.43     18.66 o 
   1   4   4      256.24      280.31      5.19 o 
   2   4   4       21.15       19.14      4.75 o 
   3   4   4       75.31       73.19      3.38 o 
   4   4   4      370.82      353.89      7.39 o 
   5   4   4        0.19        0.00      1.59 o 
   6   4   4       22.55       22.11      2.94 o 
   7   4   4       20.24       22.57      4.43 o 
  -8   5   4       37.03       36.98      5.25 o 
  -7   5   4       15.56       19.01      3.67 o 
  -6   5   4      103.11       95.87     10.28 o 
  -5   5   4       11.58       15.27      2.07 o 
  -4   5   4       10.62       14.52      1.99 o 
  -3   5   4      302.13      295.40      6.39 o 
  -2   5   4      343.35      345.71      9.28 o 
  -1   5   4       17.58       18.22      1.91 o 
   0   5   4      234.75      253.62      6.04 o 
   1   5   4      448.46      446.15      7.63 o 
   2   5   4      167.30      150.31      4.26 o 
   3   5   4        0.72        0.94      1.52 o 
   4   5   4      226.08      232.29      6.44 o 
   5   5   4        6.01        4.07      3.16 o 
   6   5   4       11.74       13.72      4.89 o 
   7   5   4        4.09        0.00      4.89 o 
  -8   6   4        8.19       13.60      4.38 o 
  -7   6   4       74.45       68.73      6.05 o 
  -6   6   4        4.20        4.48      2.73 o 
  -5   6   4      308.95      312.14      9.68 o 
  -4   6   4       18.91       19.96      2.64 o 
  -3   6   4      350.98      346.75      7.29 o 
  -2   6   4      106.70      105.77      4.03 o 
  -1   6   4      324.44      313.71      6.65 o 
   0   6   4       23.64       27.84      3.54 o 
   1   6   4       74.92       76.79      3.39 o 
   2   6   4        0.24        0.00      2.02 o 
   3   6   4       45.39       43.48      4.46 o 
   4   6   4       22.03       20.19      3.88 o 
   5   6   4        0.06        0.00      4.38 o 
   6   6   4       37.30       31.14      7.33 o 
  -7   7   4        3.24        4.70      3.07 o 
  -6   7   4        0.78        4.20      2.95 o 
  -5   7   4        3.48        2.72      2.49 o 
  -4   7   4       10.03       11.04      2.46 o 
  -3   7   4      403.62      424.87      8.70 o 
  -2   7   4      136.11      135.24      4.76 o 
  -1   7   4        1.58        0.41      1.59 o 
   0   7   4        1.06        3.66      2.40 o 
   1   7   4      252.14      235.81      8.56 o 
   2   7   4        5.31        3.65      4.07 o 
   3   7   4       47.31       48.72      6.51 o 
   4   7   4       14.95       13.78      3.67 o 
   5   7   4       68.41       61.67      8.96 o 
  -6   8   4       24.99       26.69      4.45 o 
  -5   8   4        0.12        1.52      2.72 o 
  -4   8   4        3.03        0.57      2.35 o 
  -3   8   4        0.29        1.47      1.67 o 
  -2   8   4       11.81       16.28      2.95 o 
  -1   8   4       65.72       59.74      5.30 o 
   0   8   4        0.26        1.13      2.37 o 
   1   8   4       31.72       38.51      4.68 o 
   2   8   4       35.29       40.47      4.74 o 
   3   8   4        3.19        7.89      3.24 o 
   4   8   4       93.11       68.39      9.16 o 
  -5   9   4        4.93        7.73      4.48 o 
  -4   9   4        1.26        0.00      3.66 o 
  -3   9   4        2.67        3.05      3.87 o 
  -2   9   4      158.83      152.46      9.77 o 
  -1   9   4        0.99        1.83      2.54 o 
   0   9   4       11.84       14.97      3.45 o 
   1   9   4        1.77        5.90      2.87 o 
   2   9   4      112.35      121.33     10.38 o 
   1 -10   5        0.17        4.07      5.09 o 
  -2  -9   5       14.83       13.94      4.05 o 
  -1  -9   5       37.70       31.55      4.96 o 
   0  -9   5       32.54       30.91      4.74 o 
   1  -9   5       13.87        4.89      4.89 o 
   2  -9   5        3.49        3.51      2.78 o 
   3  -9   5       26.17       31.36      4.72 o 
   4  -9   5        0.91        0.00      4.27 o 
   5  -9   5        2.78        2.44      4.89 o 
  -4  -8   5       20.11       15.14      4.52 o 
  -3  -8   5       27.87       28.36      8.55 o 
  -2  -8   5        6.98        4.89      4.78 o 
  -1  -8   5        0.49        0.00      2.35 o 
   0  -8   5        0.26        3.15      3.05 o 
   1  -8   5        0.54        0.26      1.89 o 
   2  -8   5       51.11       50.93      4.93 o 
   3  -8   5       12.08        2.06      7.73 o 
   4  -8   5        0.46        0.30      2.84 o 
   5  -8   5        2.48        0.00      2.80 o 
   6  -8   5        3.52        3.77      3.52 o 
  -5  -7   5        1.66        3.17      4.17 o 
  -4  -7   5        1.69        0.00      4.07 o 
  -3  -7   5        4.96        4.03      3.22 o 
  -2  -7   5        5.42        3.77      2.89 o 
  -1  -7   5      226.13      226.51     18.52 o 
   0  -7   5        0.02        0.00      1.45 o 
   1  -7   5       40.93       34.50      3.48 o 
   2  -7   5       12.51       13.73      2.30 o 
   3  -7   5      236.08      261.27      9.26 o 
   4  -7   5        9.13        8.90      3.16 o 
   5  -7   5       24.84       26.35      5.70 o 
   6  -7   5       29.15       23.72      4.46 o 
   7  -7   5       54.68       57.19      6.55 o 
  -6  -6   5        3.05        6.21      3.96 o 
  -5  -6   5        6.10        4.48      3.42 o 
  -4  -6   5        3.38        4.42      2.86 o 
  -3  -6   5      140.75      145.41      8.24 o 
  -2  -6   5      155.34      138.47      6.89 o 
  -1  -6   5       45.92       47.13      4.66 o 
   0  -6   5       58.27       58.06      3.71 o 
   1  -6   5     1794.03     1838.59     23.59 o 
   2  -6   5      890.47      912.98     13.68 o 
   3  -6   5      114.88      108.79      5.88 o 
   4  -6   5       73.57       72.99      5.75 o 
   5  -6   5      359.04      335.54     16.28 o 
   6  -6   5       68.11       65.40      5.80 o 
   7  -6   5       66.54       61.47      6.12 o 
   8  -6   5       57.51       56.86      6.40 o 
  -7  -5   5       11.58       11.45      5.39 o 
  -6  -5   5       20.58       22.21      4.49 o 
  -5  -5   5        4.81        9.86      3.47 o 
  -4  -5   5        6.53        2.40      3.08 o 
  -3  -5   5        2.92        3.09      2.87 o 
  -2  -5   5      592.43      562.97     17.30 o 
  -1  -5   5       24.81       19.77      3.02 o 
   0  -5   5        1.46        2.34      1.54 o 
   1  -5   5        0.66        0.92      1.61 o 
   2  -5   5      580.33      596.19      9.79 o 
   3  -5   5       47.04       47.81      3.27 o 
   4  -5   5        5.36        7.40      2.72 o 
   5  -5   5       15.44       17.35      3.87 o 
   6  -5   5       66.58       63.66      5.61 o 
   7  -5   5       14.14       10.69      3.60 o 
   8  -5   5       64.82       63.13      6.55 o 
  -7  -4   5        0.75        1.06      3.37 o 
  -6  -4   5       47.92       48.00      5.30 o 
  -5  -4   5       19.91       21.96      3.88 o 
  -4  -4   5        5.39       11.77      5.39 o 
  -3  -4   5        0.10        0.98      2.48 o 
  -2  -4   5      298.05      283.78      9.06 o 
  -1  -4   5       56.58       52.46      2.53 o 
   0  -4   5       74.88       71.27      3.12 o 
   1  -4   5       78.17       81.98      3.40 o 
   2  -4   5      219.28      232.25      5.21 o 
   3  -4   5       69.21       69.97      3.95 o 
   4  -4   5       21.34       19.11      3.42 o 
   5  -4   5       19.04       15.32      3.31 o 
   6  -4   5       75.43       81.33      6.05 o 
   7  -4   5       18.23       19.88      4.00 o 
   8  -4   5      103.75       95.85     10.99 o 
  -8  -3   5       26.20       24.41      7.12 o 
  -7  -3   5       71.64       70.12      6.12 o 
  -6  -3   5       72.31       69.21      7.02 o 
  -5  -3   5      138.57      132.22      6.72 o 
  -4  -3   5      184.74      171.72      6.93 o 
  -3  -3   5      118.87      113.12      5.80 o 
  -2  -3   5        0.29        0.47      2.10 o 
  -1  -3   5      213.80      220.40      4.72 o 
   0  -3   5        8.92        7.38      1.62 o 
   1  -3   5      141.35      136.63      3.78 o 
   2  -3   5        0.79        0.02      1.40 o 
   3  -3   5       20.41       21.39      2.21 o 
   4  -3   5      329.09      330.82     12.20 o 
   5  -3   5      269.51      272.24      8.72 o 
   6  -3   5       25.92       22.91      3.67 o 
   7  -3   5        0.34        0.80      2.49 o 
   8  -3   5       47.05       57.52      7.73 o 
  -8  -2   5        1.89        3.28      3.38 o 
  -7  -2   5       43.96       44.02      8.65 o 
  -6  -2   5        5.39        5.05      2.74 o 
  -5  -2   5      356.93      352.00      9.85 o 
  -4  -2   5       13.70       21.65      5.50 o 
  -3  -2   5       44.59       35.58      3.37 o 
  -2  -2   5        0.03        0.90      1.14 o 
  -1  -2   5      465.96      492.15      7.53 o 
   0  -2   5       94.43      102.73      3.13 o 
   1  -2   5     1095.55     1116.57     17.25 o 
   2  -2   5       72.85       82.90      5.70 o 
   3  -2   5      183.76      202.49      4.70 o 
   4  -2   5      127.82      133.18      5.79 o 
   5  -2   5      652.81      645.00     10.22 o 
   6  -2   5        3.17        5.34      2.69 o 
   7  -2   5      113.15      123.84      6.78 o 
   8  -2   5       26.76       27.47      4.29 o 
   9  -2   5       67.45       86.19      7.18 o 
  -8  -1   5       93.09      105.26      7.34 o 
  -7  -1   5       21.23       15.58      5.80 o 
  -6  -1   5      253.48      230.25      8.19 o 
  -5  -1   5       33.66       32.88      2.34 o 
  -4  -1   5       75.35       75.16      4.02 o 
  -3  -1   5       53.48       67.97      3.65 o 
  -2  -1   5      949.71      951.32     12.38 o 
  -1  -1   5       37.62       34.54      2.07 o 
   0  -1   5       49.60       44.94      2.30 o 
   1  -1   5      472.23      529.95     11.53 o 
   2  -1   5      502.10      515.77      7.91 o 
   3  -1   5      854.68      906.92     12.38 o 
   4  -1   5       67.98       78.43      3.24 o 
   5  -1   5      175.66      168.58      4.88 o 
   6  -1   5       10.45       10.34      1.99 o 
   7  -1   5       78.93       84.65      7.84 o 
   8  -1   5       13.38       10.32      3.52 o 
  -8   0   5       46.36       50.58      5.32 o 
  -7   0   5       51.75       58.44      5.04 o 
  -6   0   5        6.77        5.97      1.67 o 
  -5   0   5       37.90       34.68      2.46 o 
  -4   0   5      630.24      628.52      9.67 o 
  -3   0   5      208.97      221.72      6.09 o 
  -2   0   5        9.18        6.84      1.66 o 
  -1   0   5      205.00      222.22      4.32 o 
   0   0   5     1046.40     1033.21     12.86 o 
   1   0   5      469.05      539.81      7.78 o 
   2   0   5       37.93       42.12      2.21 o 
   3   0   5       14.44       11.83      1.62 o 
   4   0   5      520.32      512.05      8.68 o 
   5   0   5       32.32       36.86      2.86 o 
   6   0   5        1.40        4.05      1.70 o 
   7   0   5       34.03       35.37      3.20 o 
   8   0   5       93.54       87.74      6.52 o 
  -9   1   5        3.52        2.24      5.09 o 
  -8   1   5      105.82      118.21      6.58 o 
  -7   1   5       55.39       64.78      3.83 o 
  -6   1   5       21.10       23.20      3.31 o 
  -5   1   5      226.02      219.86      6.04 o 
  -4   1   5      612.19      582.74      9.24 o 
  -3   1   5       99.70       86.81      2.95 o 
  -2   1   5      629.42      657.26      9.28 o 
  -1   1   5      337.06      368.36      5.93 o 
   0   1   5      625.11      648.41      8.62 o 
   1   1   5     2212.26     2420.97     27.00 o 
   2   1   5       60.04       44.02      1.94 o 
   3   1   5       75.71       75.40      2.98 o 
   4   1   5      234.99      225.43      5.45 o 
   5   1   5     1268.44     1218.90     16.88 o 
   6   1   5       24.90       29.72      2.93 o 
   7   1   5        0.66        1.79      1.98 o 
   8   1   5       51.52       48.44      5.13 o 
  -8   2   5       18.61       25.65      5.90 o 
  -7   2   5        3.13        2.40      1.69 o 
  -6   2   5       73.64       66.93      3.55 o 
  -5   2   5      976.27      920.08     13.47 o 
  -4   2   5      178.88      154.30      4.43 o 
  -3   2   5       82.47       76.45      2.92 o 
  -2   2   5      214.88      224.91      4.58 o 
  -1   2   5     1457.68     1526.04     18.05 o 
   0   2   5        1.35        2.91      1.73 o 
   1   2   5      374.20      396.32      8.99 o 
   2   2   5        3.18        7.84      2.13 o 
   3   2   5     1620.12     1580.80     19.56 o 
   4   2   5      206.98      192.47      6.07 o 
   5   2   5      133.05      128.39      6.49 o 
   6   2   5       55.45       60.79      3.79 o 
   7   2   5      201.75      215.06      6.62 o 
   8   2   5       21.76       27.93      3.52 o 
  -8   3   5      219.02      251.46      9.34 o 
  -7   3   5        0.25        0.00      1.39 o 
  -6   3   5       16.51       17.20      2.21 o 
  -5   3   5      425.43      408.18      7.92 o 
  -4   3   5      139.52      139.42      4.25 o 
  -3   3   5       67.11       60.09      2.85 o 
  -2   3   5       31.58       35.59      2.14 o 
  -1   3   5     1119.21     1068.71     13.53 o 
   0   3   5      150.48      154.54      5.53 o 
   1   3   5        1.07        0.00      1.73 o 
   2   3   5       26.48       27.32      3.36 o 
   3   3   5      198.54      214.77      4.97 o 
   4   3   5        0.37        0.00      1.36 o 
   5   3   5        0.14        0.00      1.46 o 
   6   3   5       38.25       38.79      3.33 o 
   7   3   5       34.66       33.18      4.87 o 
  -8   4   5       18.94       15.84      3.67 o 
  -7   4   5        0.68        0.50      2.25 o 
  -6   4   5        3.89        2.74      1.65 o 
  -5   4   5        1.76        2.14      1.35 o 
  -4   4   5      406.99      386.98      7.49 o 
  -3   4   5       26.09       23.86      2.22 o 
  -2   4   5       10.28        8.25      2.04 o 
  -1   4   5       41.45       41.94      2.20 o 
   0   4   5      127.94      111.13      5.01 o 
   1   4   5      554.29      520.79     11.72 o 
   2   4   5      158.48      142.69      6.39 o 
   3   4   5        6.12        3.51      4.89 o 
   4   4   5       23.58       25.90      3.81 o 
   5   4   5      101.15       96.09      7.43 o 
   6   4   5       55.09       51.78      5.53 o 
   7   4   5       42.55       41.22      5.61 o 
  -8   5   5        0.73        0.00      2.85 o 
  -7   5   5        2.46        3.40      2.78 o 
  -6   5   5       79.89       83.04      5.68 o 
  -5   5   5       75.27       68.22      3.94 o 
  -4   5   5       10.66       11.27      1.89 o 
  -3   5   5        0.01        0.00      1.29 o 
  -2   5   5     1610.68     1626.08     23.50 o 
  -1   5   5      322.29      328.02      6.28 o 
   0   5   5      189.93      179.15      6.75 o 
   1   5   5        5.58        7.26      2.52 o 
   2   5   5      731.78      715.15     15.57 o 
   3   5   5        0.24        3.47      2.59 o 
   4   5   5        0.50        0.00      2.46 o 
   5   5   5        0.00        0.00      5.39 o 
   6   5   5      260.99      281.25     11.00 o 
  -7   6   5       16.65       20.08      3.96 o 
  -6   6   5        0.20        0.00      2.35 o 
  -5   6   5      103.93      106.45      5.96 o 
  -4   6   5      127.66      132.79      4.72 o 
  -3   6   5      347.18      330.67      7.15 o 
  -2   6   5        3.72        2.97      1.47 o 
  -1   6   5      102.34       96.45      5.36 o 
   0   6   5      416.75      404.37     11.00 o 
   1   6   5      142.59      130.28      8.96 o 
   2   6   5      111.87      117.37      6.40 o 
   3   6   5      164.76      168.84      8.35 o 
   4   6   5       25.01       26.17      4.35 o 
   5   6   5        7.66        3.54      3.50 o 
   6   6   5       75.69       95.06     11.20 o 
  -7   7   5       74.82       74.98      6.66 o 
  -6   7   5       35.03       25.03      4.29 o 
  -5   7   5       86.41       93.25      6.41 o 
  -4   7   5       12.13       13.69      2.19 o 
  -3   7   5       58.78       66.70      4.94 o 
  -2   7   5       75.05       71.61      5.47 o 
  -1   7   5      240.04      226.38     16.28 o 
   0   7   5       12.37       11.90      3.07 o 
   1   7   5       28.82       32.46      5.90 o 
   2   7   5        3.08        2.11      2.64 o 
   3   7   5       69.99       77.07     14.15 o 
   4   7   5        3.81        3.75      3.37 o 
   5   7   5       64.73       62.59      7.33 o 
  -6   8   5       45.44       62.49      9.16 o 
  -5   8   5       10.11        9.57      4.68 o 
  -4   8   5       35.23       40.71      7.12 o 
  -3   8   5       55.58       71.12      5.48 o 
  -2   8   5       72.26       68.84      5.62 o 
  -1   8   5       13.46       15.09      3.27 o 
   0   8   5        8.24       12.80      3.16 o 
   1   8   5      125.58      120.03      6.98 o 
   2   8   5       35.18       33.18      7.33 o 
   3   8   5       83.75       92.81      7.18 o 
  -4   9   5       47.17       54.35      8.75 o 
  -3   9   5        8.48        8.14      4.89 o 
  -2   9   5      206.64      226.57      9.27 o 
  -1   9   5        0.43        1.14      2.72 o 
   0   9   5       75.67       89.24      7.05 o 
   1   9   5        0.07        1.15      2.85 o 
  -2  -9   6        0.26        0.41      3.42 o 
  -1  -9   6        1.75        1.25      3.22 o 
   0  -9   6       10.68        8.62      3.73 o 
   1  -9   6       17.32       21.98      6.31 o 
   2  -9   6       19.09       22.80      6.51 o 
   3  -9   6       28.49       27.49      7.23 o 
   4  -9   6        9.03        8.89      3.76 o 
  -3  -8   6       39.88       38.96      5.61 o 
  -2  -8   6      160.56      166.97     10.58 o 
  -1  -8   6      110.64      115.43      7.27 o 
   0  -8   6        0.37        0.00      2.80 o 
   1  -8   6        0.01        0.00      2.59 o 
   2  -8   6      800.88      764.92     45.39 o 
   3  -8   6      288.11      281.73     13.84 o 
   4  -8   6        0.01        0.00      3.05 o 
   5  -8   6        0.00        1.82      3.24 o 
   6  -8   6      110.38       94.82      7.98 o 
  -5  -7   6       10.67       11.39      4.45 o 
  -4  -7   6        5.24       10.55      3.67 o 
  -3  -7   6       54.34       47.94      5.51 o 
  -2  -7   6        2.64        0.00      2.64 o 
  -1  -7   6      111.35       98.55      6.75 o 
   0  -7   6       96.37       92.35      6.41 o 
   1  -7   6      168.47      171.27      5.65 o 
   2  -7   6       13.79       11.98      2.93 o 
   3  -7   6       75.93       63.04      9.06 o 
   4  -7   6      113.46      102.13     16.08 o 
   5  -7   6       62.85       58.20      7.33 o 
   6  -7   6        3.58        3.39      3.07 o 
   7  -7   6        1.79        0.40      3.27 o 
  -6  -6   6       12.22       11.89      4.20 o 
  -5  -6   6        9.25        5.83      3.35 o 
  -4  -6   6        0.79        0.00      5.39 o 
  -3  -6   6       55.92       59.54      8.14 o 
  -2  -6   6       18.57       11.43      3.24 o 
  -1  -6   6        0.20        1.45      2.49 o 
   0  -6   6       60.29       57.93      4.10 o 
   1  -6   6        0.87        0.76      3.44 o 
   2  -6   6        5.41        3.43      1.81 o 
   3  -6   6        9.92        9.73      3.09 o 
   4  -6   6       13.62       14.03      5.50 o 
   5  -6   6       16.61       11.27      4.38 o 
   6  -6   6        2.52        0.00      2.72 o 
   7  -6   6       12.86       11.53      4.10 o 
  -6  -5   6       37.84       31.16      4.94 o 
  -5  -5   6       11.04        9.39      3.52 o 
  -4  -5   6        0.11        0.45      2.74 o 
  -3  -5   6       39.76       32.15      4.11 o 
  -2  -5   6        0.04        0.65      2.49 o 
  -1  -5   6      111.19      113.05      3.82 o 
   0  -5   6       53.19       55.31      3.20 o 
   1  -5   6        0.87        1.93      1.74 o 
   2  -5   6       38.66       40.74      2.84 o 
   3  -5   6       45.51       41.30      2.77 o 
   4  -5   6       86.12       85.52      9.06 o 
   5  -5   6      120.27      112.04      6.54 o 
   6  -5   6       48.94       42.67      4.95 o 
   7  -5   6      201.84      207.60      9.53 o 
   8  -5   6       38.92       37.85      6.00 o 
  -7  -4   6       18.28       19.74      4.58 o 
  -6  -4   6        9.89        4.33      3.31 o 
  -5  -4   6       68.48       63.53      7.02 o 
  -4  -4   6      571.95      549.05     13.52 o 
  -3  -4   6        0.05        0.79      2.44 o 
  -2  -4   6        3.57        6.26      2.78 o 
  -1  -4   6        4.61        4.28      2.02 o 
   0  -4   6      416.41      435.46      8.14 o 
   1  -4   6       11.56       13.91      2.94 o 
   2  -4   6      126.18      124.00      4.13 o 
   3  -4   6        7.62       10.51      1.73 o 
   4  -4   6      348.79      354.53     10.11 o 
   5  -4   6       14.15       13.39      3.30 o 
   6  -4   6       81.51       76.86      5.90 o 
   7  -4   6        9.22        9.22      3.45 o 
   8  -4   6       75.20       73.53      7.94 o 
  -7  -3   6       69.15       72.72      6.69 o 
  -6  -3   6       24.94       31.20      4.89 o 
  -5  -3   6       69.18       64.44      5.40 o 
  -4  -3   6        0.03        0.00      2.29 o 
  -3  -3   6      107.81      108.65      5.76 o 
  -2  -3   6      261.74      273.63      5.16 o 
  -1  -3   6       39.94       44.99      2.77 o 
   0  -3   6      221.73      206.45      4.96 o 
   1  -3   6      111.14      107.72      3.70 o 
   2  -3   6        9.38        6.71      1.60 o 
   3  -3   6        8.69       10.77      1.73 o 
   4  -3   6      219.45      221.58      5.29 o 
   5  -3   6       20.23       20.68      3.42 o 
   6  -3   6        7.19        6.80      2.93 o 
   7  -3   6       14.01       12.11      3.56 o 
   8  -3   6       15.64       12.76      3.80 o 
  -8  -2   6       16.63       10.88      4.00 o 
  -7  -2   6       46.28       47.01      5.32 o 
  -6  -2   6       37.91       30.82      4.14 o 
  -5  -2   6      105.27      119.38      6.14 o 
  -4  -2   6      217.61      209.58      7.36 o 
  -3  -2   6      531.35      530.39      8.22 o 
  -2  -2   6      113.38      121.88      3.67 o 
  -1  -2   6      428.29      423.14      7.16 o 
   0  -2   6      166.16      173.88      4.38 o 
   1  -2   6      182.22      177.26      4.80 o 
   2  -2   6      328.00      343.58      8.02 o 
   3  -2   6       96.45       97.25      3.61 o 
   4  -2   6       10.23       11.54      2.82 o 
   5  -2   6      116.15      117.48      4.15 o 
   6  -2   6        7.07       11.81      3.46 o 
   7  -2   6        9.79        6.49      3.08 o 
   8  -2   6        2.45        3.74      3.13 o 
  -8  -1   6       10.68        9.36      3.60 o 
  -7  -1   6       13.26       16.49      3.56 o 
  -6  -1   6       21.97       23.24      4.27 o 
  -5  -1   6      152.91      149.22     17.40 o 
  -4  -1   6      510.21      508.82     11.19 o 
  -3  -1   6       19.59       19.79      2.05 o 
  -2  -1   6      106.98      119.34      3.50 o 
  -1  -1   6     1283.39     1323.93     16.52 o 
   0  -1   6      241.19      243.70      4.95 o 
   1  -1   6       48.10       48.81      2.52 o 
   2  -1   6      699.04      770.17     11.00 o 
   3  -1   6      227.45      214.16      5.11 o 
   4  -1   6       58.22       58.47      3.11 o 
   5  -1   6        3.54        7.65      1.80 o 
   6  -1   6      241.86      239.91      6.28 o 
   7  -1   6      110.19      113.08      6.62 o 
   8  -1   6        0.06        1.41      2.97 o 
  -8   0   6       49.26       49.79      5.50 o 
  -7   0   6        2.28        0.81      2.59 o 
  -6   0   6      102.59      108.40      5.68 o 
  -5   0   6      201.54      188.15      4.95 o 
  -4   0   6      696.46      649.54     13.34 o 
  -3   0   6       14.77       16.83      1.89 o 
  -2   0   6      138.66      136.22      3.76 o 
  -1   0   6      133.95      140.96      3.71 o 
   0   0   6     1633.06     1697.92     20.13 o 
   1   0   6      183.98      165.67      3.91 o 
   2   0   6       46.49       53.30      2.55 o 
   3   0   6        3.95        1.23      1.63 o 
   4   0   6     1302.43     1293.51     17.24 o 
   5   0   6        2.40        1.45      1.62 o 
   6   0   6        0.59        0.13      1.56 o 
   7   0   6       15.56       11.94      3.31 o 
   8   0   6       49.05       52.56      5.28 o 
  -8   1   6       15.88       16.89      5.70 o 
  -7   1   6       37.26       50.85      8.65 o 
  -6   1   6      117.50      116.88      4.40 o 
  -5   1   6        9.86        8.75      2.21 o 
  -4   1   6       48.38       43.11      5.56 o 
  -3   1   6        9.99       11.76      1.68 o 
  -2   1   6      443.60      427.52      7.52 o 
  -1   1   6       13.31       17.90      1.65 o 
   0   1   6       23.94       21.21      1.50 o 
   1   1   6        0.25        0.47      0.85 o 
   2   1   6      569.11      545.95      8.16 o 
   3   1   6        2.44        2.37      1.23 o 
   4   1   6      197.47      191.88      5.14 o 
   5   1   6      139.91      132.00      4.56 o 
   6   1   6      145.01      142.94      5.17 o 
   7   1   6       22.87       20.19      2.86 o 
   8   1   6        3.70        1.63      5.60 o 
  -8   2   6        0.12        0.00      4.07 o 
  -7   2   6       13.88       19.89      3.13 o 
  -6   2   6        6.47        7.94      2.11 o 
  -5   2   6        3.87        1.17      1.33 o 
  -4   2   6       99.28       90.48      3.56 o 
  -3   2   6       23.96       28.50      2.23 o 
  -2   2   6      111.63       96.61      3.28 o 
  -1   2   6      183.20      178.84      4.01 o 
   0   2   6      397.39      398.17     15.77 o 
   1   2   6      229.65      248.41      7.24 o 
   2   2   6      475.34      481.46     14.76 o 
   3   2   6      102.05       94.26      6.67 o 
   4   2   6      135.89      131.98      5.79 o 
   5   2   6       31.77       27.96      3.00 o 
   6   2   6       28.12       28.92      3.21 o 
   7   2   6       11.45       10.60      3.42 o 
   8   2   6        2.65        2.56      5.90 o 
  -8   3   6       32.55       38.36      4.72 o 
  -7   3   6       32.20       38.43      3.38 o 
  -6   3   6        0.11        0.00      1.30 o 
  -5   3   6       40.42       32.14      2.74 o 
  -4   3   6       13.78       10.14      1.76 o 
  -3   3   6      395.31      375.97      9.11 o 
  -2   3   6        6.98        7.91      1.42 o 
  -1   3   6      737.95      751.59     13.12 o 
   0   3   6        0.06        0.00      1.39 o 
   1   3   6     1220.39     1133.33     19.92 o 
   2   3   6        0.32        0.00      2.00 o 
   3   3   6      205.16      179.85      7.24 o 
   4   3   6      138.35      134.34      6.80 o 
   5   3   6      122.95      120.31     10.58 o 
   6   3   6        0.27        0.00      3.56 o 
   7   3   6      106.89      114.10      7.53 o 
  -8   4   6        1.47        0.00      3.05 o 
  -7   4   6       74.56       74.58      5.90 o 
  -6   4   6      135.75      139.79      5.07 o 
  -5   4   6       77.88       73.57      3.65 o 
  -4   4   6        0.18        0.00      1.13 o 
  -3   4   6      724.05      699.21     10.79 o 
  -2   4   6      935.35      866.11     12.52 o 
  -1   4   6      158.80      154.41      4.78 o 
   0   4   6       42.64       40.22      3.81 o 
   1   4   6      599.14      539.28     16.18 o 
   2   4   6      173.24      145.89      6.75 o 
   3   4   6        1.74        8.10      2.84 o 
   4   4   6       66.45       74.05      6.72 o 
   5   4   6       79.59       94.51      6.69 o 
   6   4   6        4.33        2.41      3.30 o 
   7   4   6        0.74        1.77      4.07 o 
  -7   5   6       25.64       26.97      5.29 o 
  -6   5   6      149.73      145.78      6.83 o 
  -5   5   6       12.76       10.45      2.22 o 
  -4   5   6        5.63        8.77      1.83 o 
  -3   5   6       85.83       80.14      3.52 o 
  -2   5   6        0.67        0.49      1.30 o 
  -1   5   6        2.39        1.51      2.85 o 
   0   5   6        1.47        2.03      2.18 o 
   1   5   6       70.93       53.74      4.78 o 
   2   5   6       19.65       26.89      3.94 o 
   3   5   6       26.37       23.92      3.76 o 
   4   5   6       18.59       21.74      4.29 o 
   5   5   6        0.23        5.16      3.33 o 
   6   5   6        9.11        2.31      6.41 o 
  -7   6   6       24.35       26.85      4.37 o 
  -6   6   6       17.38       10.85      3.24 o 
  -5   6   6        0.46        0.48      1.53 o 
  -4   6   6       14.80       17.86      2.31 o 
  -3   6   6        7.11       10.90      2.75 o 
  -2   6   6       16.42       25.70      3.62 o 
  -1   6   6       88.12       93.33      5.65 o 
   0   6   6        8.66       13.63      3.07 o 
   1   6   6        0.46        0.00      2.25 o 
   2   6   6        4.80        0.96      2.44 o 
   3   6   6        5.13        1.68      5.60 o 
   4   6   6      319.42      362.32     12.08 o 
   5   6   6        1.69        4.92      3.69 o 
  -6   7   6        0.00        0.00      2.44 o 
  -5   7   6        1.07        0.00      2.44 o 
  -4   7   6        0.23        1.50      2.00 o 
  -3   7   6       93.65      109.79      5.96 o 
  -2   7   6       53.56       49.91      4.89 o 
  -1   7   6       17.40       18.63      5.19 o 
   0   7   6       29.46       21.49      3.67 o 
   1   7   6      197.30      199.18      8.41 o 
   2   7   6       89.95       74.55      6.11 o 
   3   7   6        1.97        1.92      3.46 o 
   4   7   6        1.20        6.01      8.35 o 
  -5   8   6      167.33      184.21     13.03 o 
  -4   8   6       15.79       25.24      6.31 o 
  -3   8   6       72.28       80.25      6.43 o 
  -2   8   6        1.03        0.50      2.35 o 
  -1   8   6      141.17      139.87      7.51 o 
   0   8   6        4.63        5.09      2.93 o 
   1   8   6       81.45       75.55      6.26 o 
   2   8   6        5.58        9.01      7.63 o 
   3   8   6       25.86       27.44      5.90 o 
  -3   9   6        6.24        9.97      5.50 o 
  -2   9   6        3.15        4.66      2.86 o 
  -1   9   6       71.37       79.87     13.43 o 
   0   9   6       31.14       35.39      4.93 o 
  -1  -9   7       42.84       34.81      5.11 o 
   0  -9   7        0.07        0.00      4.48 o 
   1  -9   7       86.46       60.25      8.75 o 
   2  -9   7       31.04       34.20      7.12 o 
   3  -9   7       57.52       59.90      6.35 o 
  -3  -8   7        4.19        1.35      3.65 o 
  -2  -8   7        2.24        0.31      3.16 o 
  -1  -8   7        7.64        4.32      3.87 o 
   0  -8   7       41.22       39.90      4.96 o 
   1  -8   7      189.83      164.20      7.91 o 
   2  -8   7      203.48      197.10      8.49 o 
   3  -8   7       51.87       46.77      7.94 o 
   4  -8   7       70.12       75.92      6.69 o 
   5  -8   7       29.80       29.11      7.43 o 
  -4  -7   7        0.01        0.00      3.33 o 
  -3  -7   7        4.63        0.96      3.42 o 
  -2  -7   7       30.52       29.54      8.85 o 
  -1  -7   7       68.55       51.40      5.18 o 
   0  -7   7       39.47       41.13      4.66 o 
   1  -7   7       57.79       63.69      4.19 o 
   2  -7   7       92.32       93.09      6.01 o 
   3  -7   7        0.33        0.00      2.25 o 
   4  -7   7        5.68       10.47      3.38 o 
   5  -7   7       16.69       13.39      5.29 o 
   6  -7   7        1.00        0.00      2.93 o 
  -5  -6   7        5.00        4.74      3.42 o 
  -4  -6   7       32.94       33.60      4.96 o 
  -3  -6   7       97.71      104.61      6.68 o 
  -2  -6   7       37.36       44.32      5.03 o 
  -1  -6   7       45.82       52.11      6.82 o 
   0  -6   7        0.26        1.07      2.52 o 
   1  -6   7       14.00       17.87      3.08 o 
   2  -6   7       80.77       90.13      4.22 o 
   3  -6   7       24.20       26.50      3.89 o 
   4  -6   7        5.24        6.85      3.09 o 
   5  -6   7       21.56       18.01      3.81 o 
   6  -6   7       28.22       33.46      5.01 o 
   7  -6   7        1.37        0.00      3.36 o 
  -6  -5   7        2.20        3.23      4.58 o 
  -5  -5   7      136.85      132.48      7.94 o 
  -4  -5   7       25.34       25.31      4.99 o 
  -3  -5   7       20.07       23.26      4.17 o 
  -2  -5   7        2.65        2.12      3.15 o 
  -1  -5   7      255.88      271.98      8.92 o 
   0  -5   7        0.96        0.14      1.98 o 
   1  -5   7        3.03        6.16      1.81 o 
   2  -5   7        2.08        3.66      1.67 o 
   3  -5   7       76.58       74.22      3.57 o 
   4  -5   7       15.00       13.96      3.56 o 
   5  -5   7       21.57       17.88      3.67 o 
   6  -5   7        2.39        2.75      3.17 o 
   7  -5   7       11.98       12.41      4.17 o 
  -7  -4   7        0.54        2.15      3.71 o 
  -6  -4   7        2.55        1.41      3.37 o 
  -5  -4   7       58.21       58.11      5.68 o 
  -4  -4   7       40.82       44.50      4.89 o 
  -3  -4   7       11.87       13.09      3.01 o 
  -2  -4   7       16.14       13.65      3.01 o 
  -1  -4   7       43.52       45.73      2.88 o 
   0  -4   7      176.50      191.31      7.91 o 
   1  -4   7       44.15       51.48      3.69 o 
   2  -4   7       62.10       65.30      3.47 o 
   3  -4   7       36.47       33.26      3.20 o 
   4  -4   7        0.58        0.00      2.29 o 
   5  -4   7      218.19      209.21      8.35 o 
   6  -4   7        7.56        8.96      3.23 o 
   7  -4   7       10.32        7.09      3.56 o 
   8  -4   7        2.28        2.25      3.45 o 
  -7  -3   7        6.02        0.00      3.42 o 
  -6  -3   7       65.32       57.75      5.71 o 
  -5  -3   7      150.21      140.12      7.16 o 
  -4  -3   7       11.84       12.88      3.13 o 
  -3  -3   7      121.66      115.84      6.09 o 
  -2  -3   7      263.98      266.60      5.64 o 
  -1  -3   7      143.22      141.23      5.19 o 
   0  -3   7      121.93      126.02      4.23 o 
   1  -3   7       26.14       29.77      2.56 o 
   2  -3   7      526.85      544.43      9.19 o 
   3  -3   7      172.90      187.28      5.14 o 
   4  -3   7        1.14        1.26      1.43 o 
   5  -3   7      122.48      138.45      7.73 o 
   6  -3   7       77.76       66.24     16.49 o 
   7  -3   7       49.93       50.71      5.58 o 
   8  -3   7        4.84       10.95      3.91 o 
  -7  -2   7        2.81        1.44      3.15 o 
  -6  -2   7       35.69       42.55      4.89 o 
  -5  -2   7       62.04       56.95      6.21 o 
  -4  -2   7       11.41        8.99      3.66 o 
  -3  -2   7        1.06        0.58      1.57 o 
  -2  -2   7      169.54      171.13      4.70 o 
  -1  -2   7       59.02       51.97      6.59 o 
   0  -2   7      134.74      123.13      4.07 o 
   1  -2   7      268.77      299.39      6.28 o 
   2  -2   7      165.42      164.20      5.76 o 
   3  -2   7       47.32       49.02      4.95 o 
   4  -2   7      154.80      157.22      6.26 o 
   5  -2   7      132.39      140.28      4.78 o 
   6  -2   7       23.41       25.14      3.81 o 
   7  -2   7        0.15        0.00      2.48 o 
   8  -2   7       27.80       24.92      4.65 o 
  -8  -1   7        7.06        6.91      3.52 o 
  -7  -1   7       41.24       60.52      5.65 o 
  -6  -1   7        2.00        0.02      2.35 o 
  -5  -1   7       15.65       11.12      2.93 o 
  -4  -1   7      180.45      175.41      4.66 o 
  -3  -1   7      151.09      147.51      4.36 o 
  -2  -1   7        4.24        6.53      1.67 o 
  -1  -1   7       12.65       10.72      1.82 o 
   0  -1   7      238.61      234.69      5.26 o 
   1  -1   7      918.89      958.82     13.13 o 
   2  -1   7       44.89       47.99      2.83 o 
   3  -1   7      314.86      323.50      6.72 o 
   4  -1   7       30.52       29.11      2.58 o 
   5  -1   7     1048.84     1044.38     15.40 o 
   6  -1   7       94.84       97.96      6.80 o 
   7  -1   7       29.72       29.30      4.22 o 
   8  -1   7        9.93       10.19      3.65 o 
  -8   0   7        0.24        0.00      2.93 o 
  -7   0   7       38.59       43.17      4.81 o 
  -6   0   7       14.35       17.31      3.36 o 
  -5   0   7      146.07      148.84      5.48 o 
  -4   0   7      206.61      186.93      5.08 o 
  -3   0   7      324.86      310.98      6.38 o 
  -2   0   7        0.83        0.07      1.37 o 
  -1   0   7      152.31      165.27      5.47 o 
   0   0   7        0.01        1.71      1.19 o 
   1   0   7      583.74      598.79      9.13 o 
   2   0   7      365.76      375.21      6.93 o 
   3   0   7      146.72      145.14      4.75 o 
   4   0   7       99.54       93.77      3.87 o 
   5   0   7      342.50      339.55      7.53 o 
   6   0   7       22.08       23.27      2.70 o 
   7   0   7       72.80       76.70      6.05 o 
   8   0   7       19.69       11.20      6.72 o 
  -8   1   7      159.16      175.03      8.25 o 
  -7   1   7       74.67       86.81      6.12 o 
  -6   1   7       16.05       20.05      3.81 o 
  -5   1   7      111.82      102.35      5.24 o 
  -4   1   7      128.56      132.44      4.37 o 
  -3   1   7        2.21        1.34      1.52 o 
  -2   1   7      364.26      373.99     10.72 o 
  -1   1   7      395.35      398.84      6.86 o 
   0   1   7       71.42       65.99      3.11 o 
   1   1   7       84.97       91.41      2.84 o 
   2   1   7      716.01      704.06     14.59 o 
   3   1   7      149.13      142.39      5.35 o 
   4   1   7       10.97       12.32      1.92 o 
   5   1   7      118.78      108.57      4.33 o 
   6   1   7       22.79       30.88      4.25 o 
   7   1   7       46.88       47.21      5.13 o 
  -8   2   7       28.70       18.12      5.70 o 
  -7   2   7       15.31       18.06      3.51 o 
  -6   2   7       59.58       47.06      3.45 o 
  -5   2   7       47.54       46.95      3.42 o 
  -4   2   7      506.51      478.48     10.40 o 
  -3   2   7       31.62       29.06      2.48 o 
  -2   2   7      206.76      206.10      4.93 o 
  -1   2   7      324.57      332.24     10.02 o 
   0   2   7      685.00      632.87     17.20 o 
   1   2   7      123.40      125.99     15.88 o 
   2   2   7        3.27        1.42      2.18 o 
   3   2   7        1.29        0.00      2.34 o 
   4   2   7      153.46      167.04      7.48 o 
   5   2   7       35.18       38.50      7.84 o 
   6   2   7        0.12        0.00      2.53 o 
   7   2   7       56.17       47.38      8.24 o 
  -8   3   7        1.14        5.50      4.48 o 
  -7   3   7       33.13       31.81      3.29 o 
  -6   3   7        1.91        1.41      1.53 o 
  -5   3   7        3.12        0.61      1.45 o 
  -4   3   7       18.47       17.90      2.19 o 
  -3   3   7      109.24      109.13      3.88 o 
  -2   3   7      894.31      844.75     12.06 o 
  -1   3   7      549.45      495.29     11.49 o 
   0   3   7        6.71        4.68      2.65 o 
   1   3   7       21.64       14.34      2.97 o 
   2   3   7      531.27      477.67     11.90 o 
   3   3   7       42.64       41.14      7.84 o 
   4   3   7       45.05       50.92      5.19 o 
   5   3   7       58.96       60.19      5.85 o 
   6   3   7      129.10      142.44      8.31 o 
   7   3   7       45.12       46.99      7.33 o 
  -7   4   7       13.39       12.60      3.16 o 
  -6   4   7        9.83        6.99      3.14 o 
  -5   4   7       77.78       80.73      6.55 o 
  -4   4   7        6.02        7.32      1.97 o 
  -3   4   7       41.12       32.29      2.55 o 
  -2   4   7        0.38        2.33      1.91 o 
  -1   4   7      157.04      144.86      6.17 o 
   0   4   7      116.42      101.09      5.59 o 
   1   4   7       31.18       13.76      3.03 o 
   2   4   7       43.69       43.08      4.58 o 
   3   4   7      275.87      308.67     10.19 o 
   4   4   7        0.38        0.00      2.55 o 
   5   4   7      151.20      152.53      8.27 o 
   6   4   7       48.75       59.03     14.04 o 
  -7   5   7        0.03        1.33      2.58 o 
  -6   5   7        0.03        0.00      1.64 o 
  -5   5   7      131.59      124.60      5.67 o 
  -4   5   7       99.81       98.31      4.11 o 
  -3   5   7       19.13       13.62      2.89 o 
  -2   5   7        3.67        2.54      2.10 o 
  -1   5   7      476.43      460.05     11.99 o 
   0   5   7       89.08       78.34      7.43 o 
   1   5   7        1.62        7.04      2.64 o 
   2   5   7       28.89       30.86      4.31 o 
   3   5   7      330.39      340.10     11.00 o 
   4   5   7        9.27        6.88      3.39 o 
   5   5   7       48.68       58.85     10.48 o 
  -6   6   7       65.65       61.47      7.94 o 
  -5   6   7       22.51       23.25      3.42 o 
  -4   6   7      330.99      339.04     11.20 o 
  -3   6   7        2.25        4.31      2.33 o 
  -2   6   7       18.77       16.69      3.13 o 
  -1   6   7       46.81       42.44      4.49 o 
   0   6   7      274.96      260.60      9.26 o 
   1   6   7       99.76       96.63      6.26 o 
   2   6   7       38.67       35.04      9.87 o 
   3   6   7        8.38       21.60      4.29 o 
   4   6   7       23.22       15.59      4.18 o 
   5   6   7        2.29        4.52      3.56 o 
  -5   7   7       33.24       52.11      8.14 o 
  -4   7   7        0.00        0.80      2.85 o 
  -3   7   7        0.38        3.18      2.37 o 
  -2   7   7      326.57      336.92     10.84 o 
  -1   7   7       91.92       96.42      8.45 o 
   0   7   7        0.11        3.71      2.95 o 
   1   7   7        1.48        2.25      2.63 o 
   2   7   7      209.49      203.66     20.97 o 
   3   7   7        3.41        0.82      3.36 o 
  -4   8   7        2.54        4.27      5.29 o 
  -3   8   7       22.41       29.24      4.49 o 
  -2   8   7       53.26       55.06      5.76 o 
  -1   8   7      219.18      240.80     12.31 o 
   0   8   7      133.94      136.13      8.65 o 
   1   8   7       22.82       28.33      6.00 o 
   2   8   7       26.13       29.42      4.89 o 
   1  -9   8       17.64       25.44      7.33 o 
  -2  -8   8        2.86        1.98      3.38 o 
  -1  -8   8       20.93       23.00      4.35 o 
   0  -8   8       37.72       30.28      4.82 o 
   1  -8   8        0.12        0.00      2.98 o 
   2  -8   8        9.74       12.42      5.50 o 
   3  -8   8       17.86       18.80      4.11 o 
   4  -8   8       15.64        9.77      3.89 o 
  -4  -7   8       42.82       48.90      6.04 o 
  -3  -7   8       32.26       30.38      5.10 o 
  -2  -7   8       13.21       13.71      4.10 o 
  -1  -7   8        4.08        3.73      3.09 o 
   0  -7   8        4.32        0.41      2.87 o 
   1  -7   8        4.74        4.36      3.05 o 
   2  -7   8       11.78       11.02      3.30 o 
   3  -7   8        5.47        3.39      5.80 o 
   4  -7   8        1.23        0.00      2.52 o 
   5  -7   8       56.55       46.07      6.62 o 
  -5  -6   8        3.96        0.00      3.51 o 
  -4  -6   8      158.99      163.40      9.57 o 
  -3  -6   8        6.22        4.17      3.27 o 
  -2  -6   8       10.85       10.01      4.48 o 
  -1  -6   8        1.42        2.10      2.84 o 
   0  -6   8       82.94       75.94      5.67 o 
   1  -6   8        0.33        0.00      1.77 o 
   2  -6   8       83.14       96.53      4.56 o 
   3  -6   8       47.12       44.68      4.89 o 
   4  -6   8       38.59       46.62      8.75 o 
   5  -6   8       33.44       26.75      9.87 o 
   6  -6   8      135.16      129.48     12.62 o 
  -5  -5   8       62.88       52.88      5.91 o 
  -4  -5   8       57.16       55.58      5.68 o 
  -3  -5   8       40.27       40.15      4.96 o 
  -2  -5   8       33.23       35.21      4.52 o 
  -1  -5   8      101.36      110.02      6.33 o 
   0  -5   8        0.01        0.00      1.69 o 
   1  -5   8       50.12       50.35      3.46 o 
   2  -5   8       25.29       24.83      2.64 o 
   3  -5   8      134.67      128.48      5.94 o 
   4  -5   8      120.49      108.79      6.54 o 
   5  -5   8       34.48       35.38      6.00 o 
   6  -5   8       23.11       15.73      4.68 o 
   7  -5   8        2.54        2.32      3.47 o 
  -6  -4   8       48.12       56.92      6.14 o 
  -5  -4   8        0.01        1.51      2.98 o 
  -4  -4   8       20.91       20.99      4.00 o 
  -3  -4   8      263.98      256.28     19.13 o 
  -2  -4   8      158.94      161.35      7.19 o 
  -1  -4   8        0.09        0.00      1.58 o 
   0  -4   8       42.43       53.77      6.44 o 
   1  -4   8      305.28      304.98      6.88 o 
   2  -4   8       49.59       46.90      3.20 o 
   3  -4   8        0.63        0.00      1.55 o 
   4  -4   8        0.59        2.44      4.27 o 
   5  -4   8      176.58      154.74      7.56 o 
   6  -4   8        1.02        1.29      3.87 o 
   7  -4   8        1.03        0.00      2.93 o 
  -7  -3   8       42.92       49.25      6.00 o 
  -6  -3   8       21.46       22.22      4.24 o 
  -5  -3   8       10.27       11.20      3.66 o 
  -4  -3   8      115.64      127.79     10.79 o 
  -3  -3   8      283.13      268.09      8.91 o 
  -2  -3   8       40.02       34.53      4.07 o 
  -1  -3   8      201.32      216.63      5.57 o 
   0  -3   8      188.45      192.19      5.32 o 
   1  -3   8       93.22       94.88      5.85 o 
   2  -3   8      635.84      658.67     16.89 o 
   3  -3   8        8.13        8.50      1.84 o 
   4  -3   8       15.82       14.51      2.10 o 
   5  -3   8        8.21        5.50      2.78 o 
   6  -3   8      483.79      476.99     13.15 o 
   7  -3   8        1.03        4.39      3.37 o 
  -7  -2   8       15.72       10.79      5.50 o 
  -6  -2   8        1.26        0.00      2.58 o 
  -5  -2   8       45.48       38.19      4.46 o 
  -4  -2   8      537.99      508.68     12.42 o 
  -3  -2   8      205.84      210.34      7.62 o 
  -2  -2   8       12.56       10.49      2.10 o 
  -1  -2   8       41.48       43.42      3.00 o 
   0  -2   8      931.60      931.06     13.38 o 
   1  -2   8       17.98       21.61      2.36 o 
   2  -2   8       24.71       24.99      3.20 o 
   3  -2   8       25.74       29.35      4.71 o 
   4  -2   8      913.81      925.03     14.08 o 
   5  -2   8      163.99      164.71      5.34 o 
   6  -2   8       58.98       56.72      5.33 o 
   7  -2   8        0.74        0.88      2.67 o 
  -7  -1   8      176.79      188.66      8.70 o 
  -6  -1   8        0.07        2.29      3.15 o 
  -5  -1   8       21.56       20.87      3.97 o 
  -4  -1   8      181.32      181.25      7.03 o 
  -3  -1   8      203.21      196.87      9.65 o 
  -2  -1   8       76.65       77.14      3.76 o 
  -1  -1   8       13.24       11.84      2.09 o 
   0  -1   8      354.77      348.43      7.40 o 
   1  -1   8      181.17      179.87      5.68 o 
   2  -1   8       50.01       45.12      3.11 o 
   3  -1   8        4.49        5.10      1.76 o 
   4  -1   8       29.51       27.36      2.71 o 
   5  -1   8        0.74        0.71      2.14 o 
   6  -1   8       16.48       14.71      3.39 o 
   7  -1   8       25.20       28.38      4.48 o 
  -7   0   8        7.74        8.94      3.30 o 
  -6   0   8        1.27        0.00      2.45 o 
  -5   0   8        0.15        5.11      2.35 o 
  -4   0   8       13.36       18.23      2.95 o 
  -3   0   8      254.64      250.05      5.95 o 
  -2   0   8       20.80       20.15      2.21 o 
  -1   0   8      106.61       93.66      3.64 o 
   0   0   8       34.26       36.14      2.71 o 
   1   0   8       76.48       73.64      3.19 o 
   2   0   8      434.86      451.68      9.26 o 
   3   0   8      275.42      272.03      6.14 o 
   4   0   8       10.22       12.91      2.05 o 
   5   0   8       12.12       13.68      2.28 o 
   6   0   8       56.04       57.40      7.23 o 
   7   0   8       41.10       34.60      8.75 o 
  -7   1   8        0.93        0.00      5.09 o 
  -6   1   8        0.91        0.98      2.65 o 
  -5   1   8       95.30       98.08      5.32 o 
  -4   1   8      111.76      107.01      4.21 o 
  -3   1   8       15.13       11.11      2.01 o 
  -2   1   8       11.02       14.74      2.00 o 
  -1   1   8     1325.26     1298.34     16.84 o 
   0   1   8      559.73      562.74     10.15 o 
   1   1   8      273.31      257.44      5.07 o 
   2   1   8       12.30       10.58      2.80 o 
   3   1   8      617.29      627.02     14.26 o 
   4   1   8       13.08       14.78      3.17 o 
   5   1   8       36.22       42.46      4.89 o 
   6   1   8        2.20        0.00      2.57 o 
   7   1   8      208.95      235.06      9.73 o 
  -7   2   8        1.12        0.00      2.35 o 
  -6   2   8       63.33       63.45      6.18 o 
  -5   2   8        0.01        0.00      1.52 o 
  -4   2   8      101.40       99.98      4.05 o 
  -3   2   8      130.09      121.52      4.22 o 
  -2   2   8      988.21      943.72     13.41 o 
  -1   2   8        3.14        1.83      1.20 o 
   0   2   8      251.65      254.00      8.11 o 
   1   2   8      353.53      320.64      9.41 o 
   2   2   8      401.05      355.09     14.15 o 
   3   2   8       42.78       42.84      8.14 o 
   4   2   8      337.29      339.21     10.80 o 
   5   2   8       53.04       54.47      5.58 o 
   6   2   8        2.03        2.95      3.22 o 
   7   2   8       27.64       38.33      7.12 o 
  -7   3   8        0.87        2.36      1.79 o 
  -6   3   8      153.92      168.82      5.68 o 
  -5   3   8      117.22      113.84      4.64 o 
  -4   3   8       69.65       65.14      3.74 o 
  -3   3   8       97.52       91.57      5.86 o 
  -2   3   8       64.83       65.03      4.82 o 
  -1   3   8       58.75       54.24      4.53 o 
   0   3   8      172.73      158.73      6.52 o 
   1   3   8      105.39       95.62      5.76 o 
   2   3   8      112.16      136.70      6.75 o 
   3   3   8        0.39        0.00      2.33 o 
   4   3   8       58.02       57.06      6.51 o 
   5   3   8        0.26        0.00      3.26 o 
   6   3   8      107.50      118.84     18.73 o 
  -7   4   8        0.78        0.00      2.40 o 
  -6   4   8       83.88       90.00      4.54 o 
  -5   4   8       97.31      110.34      9.26 o 
  -4   4   8        0.33        0.00      1.92 o 
  -3   4   8       25.53       14.99      2.93 o 
  -2   4   8      105.32      117.75      5.91 o 
  -1   4   8      211.04      209.12     11.60 o 
   0   4   8        9.87        5.68      2.48 o 
   1   4   8       22.42       19.66      3.27 o 
   2   4   8      169.64      140.95      7.13 o 
   3   4   8      137.61      135.63     11.91 o 
   4   4   8      173.82      206.08      9.33 o 
   5   4   8        8.75       17.51      6.41 o 
   6   4   8        4.52        0.93      5.50 o 
  -6   5   8       60.51       68.12      5.53 o 
  -5   5   8       50.60       56.99      6.92 o 
  -4   5   8       21.79       16.26      4.58 o 
  -3   5   8      126.58      131.66      7.23 o 
  -2   5   8        3.85        2.20      2.95 o 
  -1   5   8      303.46      303.76     16.18 o 
   0   5   8       17.21       18.76      3.56 o 
   1   5   8      318.08      298.92     10.00 o 
   2   5   8        0.37        0.00      2.28 o 
   3   5   8      111.55      109.93      8.04 o 
   4   5   8        1.16        1.20      3.26 o 
   5   5   8       91.54       90.83      7.90 o 
  -6   6   8       53.56       62.69      8.75 o 
  -5   6   8       19.87       25.65      5.09 o 
  -4   6   8        0.00        2.35      2.33 o 
  -3   6   8      113.87      111.25      6.36 o 
  -2   6   8      180.25      178.76     13.54 o 
  -1   6   8       18.45       15.36      3.38 o 
   0   6   8       63.54       73.95      6.23 o 
   1   6   8      323.25      334.85     23.31 o 
   2   6   8      100.88      101.62      7.05 o 
   3   6   8        3.65       13.44      4.89 o 
   4   6   8        1.21        0.00      2.87 o 
  -5   7   8        5.08        6.72      4.89 o 
  -4   7   8       26.78       25.61      4.89 o 
  -3   7   8       21.72       28.91      9.06 o 
  -2   7   8      125.11      116.68      7.04 o 
  -1   7   8       74.24       88.28      7.01 o 
   0   7   8       59.15       56.73      5.82 o 
   1   7   8        0.32        3.99      2.82 o 
   2   7   8      155.63      164.69      8.78 o 
   3   7   8        6.60       12.50      3.91 o 
  -3   8   8        2.17        4.97      3.15 o 
  -2   8   8       16.34       24.03      4.40 o 
  -1   8   8       27.01       35.46      5.03 o 
   0   8   8       46.13       43.63      5.40 o 
  -1  -8   9        0.32        0.00      2.98 o 
   0  -8   9        1.30        0.00      3.01 o 
   1  -8   9       25.77       30.12      7.12 o 
   2  -8   9        0.74        3.46      4.89 o 
   3  -8   9        0.14        0.00      6.21 o 
  -3  -7   9       14.95        7.09      3.96 o 
  -2  -7   9       20.40       21.07      4.78 o 
  -1  -7   9       58.71       65.13      6.31 o 
   0  -7   9        0.05        0.00      2.87 o 
   1  -7   9        8.85        7.90      4.89 o 
   2  -7   9       16.89       20.10      3.76 o 
   3  -7   9        5.32        8.46      3.38 o 
   4  -7   9        4.95        0.62      4.27 o 
   5  -7   9       10.54        2.45      6.92 o 
  -4  -6   9       12.13       14.47      4.23 o 
  -3  -6   9       37.22       38.72      7.84 o 
  -2  -6   9       96.48       86.34      9.36 o 
  -1  -6   9       57.63       40.46      5.90 o 
   0  -6   9       45.70       51.36      6.82 o 
   1  -6   9       27.11       31.24      3.30 o 
   2  -6   9       15.80       14.92      2.48 o 
   3  -6   9       47.25       40.40      4.82 o 
   4  -6   9       12.59       12.07      3.59 o 
   5  -6   9        6.19        7.81      3.51 o 
   6  -6   9        3.07        0.79      3.33 o 
  -5  -5   9       26.98       24.95      4.82 o 
  -4  -5   9       35.53       29.80      4.74 o 
  -3  -5   9      130.01      118.00      7.40 o 
  -2  -5   9       12.24        6.05      3.09 o 
  -1  -5   9       51.32       47.50      8.45 o 
   0  -5   9      184.17      197.18      9.46 o 
   1  -5   9       58.44       60.40      3.91 o 
   2  -5   9       37.80       38.01      3.68 o 
   3  -5   9       64.74       59.72      6.92 o 
   4  -5   9       11.09        9.61      3.38 o 
   5  -5   9        9.87        7.35      3.30 o 
   6  -5   9       21.73       21.73      4.52 o 
  -6  -4   9        0.01        0.00      3.23 o 
  -5  -4   9       27.32       37.33      5.39 o 
  -4  -4   9       50.27       43.68      5.18 o 
  -3  -4   9      123.34      121.71      6.97 o 
  -2  -4   9        0.47        0.00      2.29 o 
  -1  -4   9       72.59       79.40     11.30 o 
   0  -4   9       10.58       12.02      2.23 o 
   1  -4   9      394.10      408.03      9.28 o 
   2  -4   9        4.78        4.28      1.83 o 
   3  -4   9       57.88       63.02      3.76 o 
   4  -4   9       15.49       12.53      5.19 o 
   5  -4   9      326.68      310.05     10.46 o 
   6  -4   9        7.50        7.66      8.04 o 
   7  -4   9        0.02        0.00      3.16 o 
  -6  -3   9       14.43        5.90      6.11 o 
  -5  -3   9       40.41       34.93      4.74 o 
  -4  -3   9        2.18        0.00      2.43 o 
  -3  -3   9        0.03        0.85      2.52 o 
  -2  -3   9        9.90        6.26      2.78 o 
  -1  -3   9      118.83      110.28      5.72 o 
   0  -3   9        3.61        5.63      1.90 o 
   1  -3   9       28.52       23.44      2.54 o 
   2  -3   9        3.45        1.00      1.68 o 
   3  -3   9      266.77      267.32      6.62 o 
   4  -3   9       19.06       21.93      2.55 o 
   5  -3   9      160.55      155.52      7.63 o 
   6  -3   9      101.03      100.03     15.88 o 
   7  -3   9       69.16       72.61     10.69 o 
  -6  -2   9       15.37       14.50      3.74 o 
  -5  -2   9        1.10        0.00      2.43 o 
  -4  -2   9       12.16       12.15      3.97 o 
  -3  -2   9      115.56      122.70      6.17 o 
  -2  -2   9        0.10        0.54      1.74 o 
  -1  -2   9       20.54       25.69      3.42 o 
   0  -2   9       80.91       77.47      3.87 o 
   1  -2   9       89.72       91.48      4.05 o 
   2  -2   9      149.39      142.73      4.87 o 
   3  -2   9      108.06      111.88      5.87 o 
   4  -2   9       26.20       31.27      3.34 o 
   5  -2   9       57.26       54.09      4.97 o 
   6  -2   9       53.58       53.52      6.72 o 
   7  -2   9        1.59        5.64      3.20 o 
  -7  -1   9       53.62       50.51      5.54 o 
  -6  -1   9       28.27       32.50      4.43 o 
  -5  -1   9        0.03        0.00      2.95 o 
  -4  -1   9        0.87        0.00      2.16 o 
  -3  -1   9        5.60        6.71      1.87 o 
  -2  -1   9      226.19      222.00      7.07 o 
  -1  -1   9        5.94        6.83      1.95 o 
   0  -1   9      110.23      112.45      4.63 o 
   1  -1   9        8.40       10.07      1.92 o 
   2  -1   9      776.67      765.42     12.05 o 
   3  -1   9        7.53        8.21      3.05 o 
   4  -1   9       51.25       51.99      5.82 o 
   5  -1   9       41.18       37.51      4.04 o 
   6  -1   9      123.82      109.51     12.21 o 
   7  -1   9        2.80        0.00      5.90 o 
  -7   0   9        5.34        5.39      4.68 o 
  -6   0   9       49.19       40.15      4.60 o 
  -5   0   9      180.62      177.78      7.40 o 
  -4   0   9       68.68       71.27      4.22 o 
  -3   0   9        6.98        7.82      1.83 o 
  -2   0   9      329.97      337.78      7.17 o 
  -1   0   9     1077.25     1060.17     14.92 o 
   0   0   9      151.30      144.12      4.39 o 
   1   0   9       40.51       42.69      4.35 o 
   2   0   9      176.34      168.43      4.81 o 
   3   0   9      167.08      161.99      6.99 o 
   4   0   9       42.32       40.62      4.56 o 
   5   0   9       53.37       55.34      5.33 o 
   6   0   9       45.68       46.59      9.67 o 
   7   0   9        3.38        0.00      6.11 o 
  -7   1   9        6.76        4.28      3.15 o 
  -6   1   9        7.71       12.10      3.97 o 
  -5   1   9       90.81      104.28      6.41 o 
  -4   1   9       17.11       18.20      2.33 o 
  -3   1   9       68.51       63.36      3.62 o 
  -2   1   9      161.31      149.46      4.67 o 
  -1   1   9       66.69       62.35      3.13 o 
   0   1   9        7.96        9.96      2.89 o 
   1   1   9       29.34       22.78      3.50 o 
   2   1   9      130.04      121.51      6.35 o 
   3   1   9        3.26        1.44      2.95 o 
   4   1   9       32.01       34.93      7.23 o 
   5   1   9       47.12       52.74      5.67 o 
   6   1   9        2.33        2.20      2.93 o 
   7   1   9        0.60        0.00      6.31 o 
  -7   2   9       20.70       18.63      3.74 o 
  -6   2   9       42.72       45.00      6.91 o 
  -5   2   9       12.94       12.12      2.95 o 
  -4   2   9        0.28        0.87      1.62 o 
  -3   2   9       19.96       22.44      2.48 o 
  -2   2   9       16.82       18.44      3.07 o 
  -1   2   9        0.39        4.29      2.18 o 
   0   2   9       72.71       71.92      4.98 o 
   1   2   9        0.12        3.77      2.33 o 
   2   2   9        0.73        0.00      2.44 o 
   3   2   9       12.81       17.67      6.51 o 
   4   2   9        8.60        4.41      2.91 o 
   5   2   9      299.90      314.67     14.45 o 
   6   2   9        8.60        9.56      3.69 o 
  -7   3   9       39.33       37.51     10.18 o 
  -6   3   9      130.30      155.47      8.12 o 
  -5   3   9        0.63        0.00      1.61 o 
  -4   3   9       34.68       39.43     10.08 o 
  -3   3   9        0.43        1.89      5.50 o 
  -2   3   9       95.86       96.44      5.59 o 
  -1   3   9      109.72       96.03      5.59 o 
   0   3   9       18.06       15.05      3.13 o 
   1   3   9        4.99        3.25      2.30 o 
   2   3   9      339.58      347.85     10.81 o 
   3   3   9      131.97      112.28     17.71 o 
   4   3   9       14.41       14.99      4.03 o 
   5   3   9        7.70        8.73      3.72 o 
   6   3   9       40.79       40.98      5.80 o 
  -6   4   9        6.27        7.49      2.78 o 
  -5   4   9        5.54       11.87      3.56 o 
  -4   4   9      350.12      342.06     10.42 o 
  -3   4   9       57.04       59.05     11.60 o 
  -2   4   9       54.41       52.94      4.81 o 
  -1   4   9       26.26       24.00      3.80 o 
   0   4   9      475.80      442.86     12.29 o 
   1   4   9        8.88        8.69      5.70 o 
   2   4   9       31.32       28.40      4.99 o 
   3   4   9       26.52       25.85      4.40 o 
   4   4   9       88.20       80.21      7.11 o 
   5   4   9        7.77        9.18      4.89 o 
  -6   5   9        4.11       11.58      3.18 o 
  -5   5   9        0.32        0.97      2.24 o 
  -4   5   9       13.79       15.93      5.70 o 
  -3   5   9      107.98      110.67      6.40 o 
  -2   5   9       57.90       53.98     10.89 o 
  -1   5   9       20.52       18.70      4.17 o 
   0   5   9      122.44      120.70      6.60 o 
   1   5   9      109.96       93.07      6.55 o 
   2   5   9      102.74       97.33      7.27 o 
   3   5   9        0.81        1.76      4.89 o 
   4   5   9        5.13        9.85      3.91 o 
  -5   6   9       59.69       59.89      8.55 o 
  -4   6   9      110.49       98.36      6.55 o 
  -3   6   9       62.23       70.44      6.29 o 
  -2   6   9       15.15       10.92      3.23 o 
  -1   6   9      357.91      354.57     11.62 o 
   0   6   9       14.87       13.66      3.37 o 
   1   6   9        7.03        7.96      3.36 o 
   2   6   9        1.99        8.03      3.47 o 
   3   6   9      142.67      170.81      9.12 o 
  -4   7   9       52.68       41.06      4.98 o 
  -3   7   9       23.37       21.51      4.11 o 
  -2   7   9       44.35       63.80      6.14 o 
  -1   7   9       34.29       29.85      4.52 o 
   0   7   9       75.54       89.17      7.40 o 
   1   7   9       52.42       65.63      6.92 o 
  -2  -7  10       24.91       21.02      4.46 o 
  -1  -7  10       10.05       10.28      3.73 o 
   0  -7  10       51.36       41.92     11.40 o 
   1  -7  10        6.05        5.83      3.30 o 
   2  -7  10        1.42        4.07      4.48 o 
   3  -7  10       80.42       84.33     15.16 o 
   4  -7  10        8.95       11.84      3.96 o 
  -3  -6  10        5.70        3.66      3.45 o 
  -2  -6  10       22.73       21.72      4.53 o 
  -1  -6  10       15.14       19.63      4.23 o 
   0  -6  10       10.21       13.56      3.42 o 
   1  -6  10       38.83       43.40      4.72 o 
   2  -6  10       33.35       32.11      3.24 o 
   3  -6  10        3.66       12.59      3.52 o 
   4  -6  10       13.36       10.93      3.71 o 
   5  -6  10       58.21       55.05      6.00 o 
  -4  -5  10        0.73        0.00      3.09 o 
  -3  -5  10       61.11       69.95      6.40 o 
  -2  -5  10       60.78       61.96      5.75 o 
  -1  -5  10        3.13        0.40      2.58 o 
   0  -5  10        0.25        0.00      2.45 o 
   1  -5  10       47.00       46.09      3.67 o 
   2  -5  10      257.23      253.30      8.85 o 
   3  -5  10       26.33       28.38      4.29 o 
   4  -5  10       74.78       80.81      6.68 o 
   5  -5  10        0.97        0.00      2.82 o 
  -5  -4  10        3.13        0.48      3.97 o 
  -4  -4  10       62.78       63.41      5.96 o 
  -3  -4  10      137.50      127.17      7.27 o 
  -2  -4  10      114.56      135.75      7.12 o 
  -1  -4  10        2.11        0.00      3.36 o 
   0  -4  10       89.55       93.06      4.69 o 
   1  -4  10       19.78       24.86      2.89 o 
   2  -4  10       56.94       61.34      3.85 o 
   3  -4  10      119.79      116.65      4.84 o 
   4  -4  10       78.01       75.59      6.14 o 
   5  -4  10       95.84       98.18      6.81 o 
   6  -4  10       83.30       95.04      7.38 o 
  -5  -3  10        1.78        1.78      3.66 o 
  -4  -3  10       34.70       26.45      5.50 o 
  -3  -3  10      108.69      104.25      6.47 o 
  -2  -3  10        2.59        4.97      2.66 o 
  -1  -3  10       76.16       77.14      4.36 o 
   0  -3  10       75.30       80.62      4.11 o 
   1  -3  10       98.98       99.83      4.47 o 
   2  -3  10        8.53        9.07      2.13 o 
   3  -3  10      169.06      175.18      5.64 o 
   4  -3  10        5.11        3.81      3.18 o 
   5  -3  10        6.03        7.71      3.20 o 
   6  -3  10       11.51       11.53      3.69 o 
  -6  -2  10        9.68       17.07      4.17 o 
  -5  -2  10       12.85        9.40      8.14 o 
  -4  -2  10       52.57       41.54      4.74 o 
  -3  -2  10      189.25      196.27      7.90 o 
  -2  -2  10       20.58       23.37      3.45 o 
  -1  -2  10       10.20       11.87      2.29 o 
   0  -2  10      146.02      140.00      4.89 o 
   1  -2  10      253.35      243.32      6.32 o 
   2  -2  10       46.67       48.13      3.46 o 
   3  -2  10       26.34       27.01      2.86 o 
   4  -2  10        4.63        3.48      1.91 o 
   5  -2  10       92.86       96.01      6.92 o 
   6  -2  10       13.65       24.22      7.73 o 
  -6  -1  10       18.20       18.94      7.94 o 
  -5  -1  10        9.36       13.73      3.45 o 
  -4  -1  10       17.94       16.60      3.45 o 
  -3  -1  10       10.72        9.07      2.72 o 
  -2  -1  10      118.65      121.32      4.85 o 
  -1  -1  10      445.89      451.24      8.83 o 
   0  -1  10      563.48      551.30      9.84 o 
   1  -1  10        7.47        6.82      1.93 o 
   2  -1  10       18.34       18.13      3.60 o 
   3  -1  10      295.75      292.25      9.57 o 
   4  -1  10       64.62       63.59     13.23 o 
   5  -1  10        8.02        6.21      4.17 o 
   6  -1  10       31.66       16.69      6.72 o 
  -6   0  10        3.32        5.70      3.46 o 
  -5   0  10        6.08        3.01      2.66 o 
  -4   0  10       41.71       46.50      4.52 o 
  -3   0  10       11.37       13.06      2.58 o 
  -2   0  10      139.52      127.54      4.66 o 
  -1   0  10        5.53        8.07      1.90 o 
   0   0  10      173.04      178.36      7.26 o 
   1   0  10       20.45       20.24      3.39 o 
   2   0  10      132.08      117.79      6.39 o 
   3   0  10       20.23       21.25      3.73 o 
   4   0  10      291.91      293.58     13.74 o 
   5   0  10        0.00        0.00      2.10 o 
   6   0  10       50.70       55.19      5.84 o 
  -6   1  10        0.77        0.28      2.66 o 
  -5   1  10       18.40       13.23      3.24 o 
  -4   1  10      112.31      113.32      5.15 o 
  -3   1  10      198.59      197.62      5.70 o 
  -2   1  10        2.45        4.72      4.99 o 
  -1   1  10       12.42       10.04      2.72 o 
   0   1  10      275.07      274.71      9.05 o 
   1   1  10      236.13      227.86      8.43 o 
   2   1  10       16.51       23.92      3.95 o 
   3   1  10       23.36       22.48      3.95 o 
   4   1  10      196.76      193.78      8.60 o 
   5   1  10       41.47       45.00     10.79 o 
   6   1  10       77.47       86.51      7.28 o 
  -6   2  10        1.30        1.52      2.66 o 
  -5   2  10      110.38      119.03      4.99 o 
  -4   2  10        6.17        7.45      3.56 o 
  -3   2  10      263.92      242.49      8.56 o 
  -2   2  10        0.78        1.42      2.23 o 
  -1   2  10       89.17       87.67      5.61 o 
   0   2  10       23.97       24.20      5.80 o 
   1   2  10      348.64      341.77     10.54 o 
   2   2  10       80.91       67.85      5.85 o 
   3   2  10      135.66      115.26      7.33 o 
   4   2  10       17.83       21.05      6.11 o 
   5   2  10        7.89        7.97      3.69 o 
  -6   3  10       25.43       35.15      4.45 o 
  -5   3  10       73.82       92.05      6.04 o 
  -4   3  10       81.14       98.41      6.54 o 
  -3   3  10        1.51        6.92      2.64 o 
  -2   3  10        5.46        5.68      2.54 o 
  -1   3  10      427.33      431.23     11.95 o 
   0   3  10      198.41      191.55      8.03 o 
   1   3  10        9.99       11.32      3.42 o 
   2   3  10        1.23        0.81      2.37 o 
   3   3  10      273.93      260.97     10.05 o 
   4   3  10       45.64       47.47      5.91 o 
   5   3  10       27.76       32.94      7.53 o 
  -6   4  10       15.56       13.23      4.48 o 
  -5   4  10       10.75       12.39      6.62 o 
  -4   4  10       72.13       73.84      5.96 o 
  -3   4  10        2.03        3.27      2.95 o 
  -2   4  10      109.18      103.46      6.23 o 
  -1   4  10       34.85       35.51      7.73 o 
   0   4  10      398.46      417.75     12.23 o 
   1   4  10      127.15      122.58     12.01 o 
   2   4  10      130.26      113.46      9.57 o 
   3   4  10        7.20        6.04      3.51 o 
   4   4  10      114.06      121.29     10.99 o 
  -5   5  10       78.44       79.54     10.48 o 
  -4   5  10       16.66       11.90      3.30 o 
  -3   5  10        0.00        0.00      2.18 o 
  -2   5  10      308.28      296.27     19.13 o 
  -1   5  10        4.27        5.64      3.15 o 
   0   5  10        1.84        5.30      3.36 o 
   1   5  10       13.98       13.14      3.62 o 
   2   5  10      347.34      381.48     12.71 o 
   3   5  10        0.42        1.70      3.15 o 
  -4   6  10       92.08      111.51      7.34 o 
  -3   6  10        0.73        3.20      2.82 o 
  -2   6  10        6.67        7.53      3.42 o 
  -1   6  10      131.41      131.63      7.71 o 
   0   6  10       13.73       11.37      3.57 o 
   1   6  10        0.01        3.57      5.60 o 
   2   6  10       10.28        9.04      8.96 o 
   1  -7  11       31.28       38.47      7.73 o 
  -2  -6  11       71.19       70.04     10.58 o 
  -1  -6  11        2.75        2.91      3.26 o 
   0  -6  11       10.09        9.33      3.47 o 
   1  -6  11      177.64      202.63      8.58 o 
   2  -6  11       38.47       35.01      6.92 o 
   3  -6  11        0.70        0.00      2.93 o 
   4  -6  11       16.98       13.81      7.12 o 
  -3  -5  11       21.35       22.70      6.41 o 
  -2  -5  11       53.04       62.94      6.39 o 
  -1  -5  11        5.84        5.34      3.16 o 
   0  -5  11        0.01        0.00      2.37 o 
   1  -5  11       12.26       14.68      5.50 o 
   2  -5  11       32.64       34.13      3.76 o 
   3  -5  11       24.04       25.11      4.20 o 
   4  -5  11        4.06        3.32      3.27 o 
  -4  -4  11        0.04        2.01      3.22 o 
  -3  -4  11       24.62       20.66      4.24 o 
  -2  -4  11       30.65       30.37      4.38 o 
  -1  -4  11        3.82        0.81      3.66 o 
   0  -4  11       49.19       46.68      8.55 o 
   1  -4  11        3.79        2.70      2.02 o 
   2  -4  11        7.74       10.69      2.40 o 
   3  -4  11       99.30       96.34      4.78 o 
   4  -4  11       78.29       90.73      8.24 o 
   5  -4  11        6.90       10.40      3.65 o 
  -5  -3  11        0.28        2.04      3.46 o 
  -4  -3  11       26.08       27.41      7.63 o 
  -3  -3  11       37.07       32.54      4.58 o 
  -2  -3  11        4.48        7.11      2.95 o 
  -1  -3  11        7.13        9.77      5.09 o 
   0  -3  11      257.95      249.68      6.89 o 
   1  -3  11      231.20      223.39      6.46 o 
   2  -3  11       91.02       86.65      4.41 o 
   3  -3  11       24.49       25.85      2.99 o 
   4  -3  11      157.74      165.44      8.04 o 
   5  -3  11       10.36        1.83      5.70 o 
  -5  -2  11       51.14       56.11      5.85 o 
  -4  -2  11        0.39        0.00      5.50 o 
  -3  -2  11       11.42       10.79      3.17 o 
  -2  -2  11       27.35       24.29      3.73 o 
  -1  -2  11      680.70      674.18     11.88 o 
   0  -2  11        8.14        5.97      2.22 o 
   1  -2  11       86.69       97.62      5.01 o 
   2  -2  11       43.13       50.95      3.71 o 
   3  -2  11      276.42      269.15      9.34 o 
   4  -2  11        4.21        8.24      3.66 o 
   5  -2  11      130.05      153.88     13.84 o 
   6  -2  11       10.90        4.48      6.72 o 
  -5  -1  11       55.94       66.19      8.45 o 
  -4  -1  11      109.64      110.34      6.60 o 
  -3  -1  11        9.47        7.34      2.78 o 
  -2  -1  11       95.43       91.20      4.78 o 
  -1  -1  11        0.27        0.00      1.74 o 
   0  -1  11       15.93       15.12      3.37 o 
   1  -1  11       13.17        8.75      3.01 o 
   2  -1  11       95.59       78.51      6.31 o 
   3  -1  11       32.56       34.96      4.40 o 
   4  -1  11        0.60        0.00      3.66 o 
   5  -1  11        4.77        3.03      7.73 o 
   6  -1  11        1.22        5.29      6.51 o 
  -6   0  11        0.35        0.00      3.15 o 
  -5   0  11       49.18       47.34      5.19 o 
  -4   0  11       68.02       79.05      5.88 o 
  -3   0  11        3.40        6.34      2.20 o 
  -2   0  11        1.65        0.85      2.43 o 
  -1   0  11       50.97       56.59      5.11 o 
   0   0  11      137.17      169.84     29.72 o 
   1   0  11       11.77        5.38      2.90 o 
   2   0  11       14.12       10.59      3.17 o 
   3   0  11       49.83       39.79      4.78 o 
   4   0  11       99.74      102.28      8.96 o 
   5   0  11      102.12      115.00      8.75 o 
  -6   1  11      169.02      201.03     15.06 o 
  -5   1  11       57.43       64.93      5.53 o 
  -4   1  11       28.19       34.78      4.05 o 
  -3   1  11       14.51       14.08      3.01 o 
  -2   1  11       85.56       97.94      5.97 o 
  -1   1  11        0.35        5.91      4.78 o 
   0   1  11       94.15      100.11      6.31 o 
   1   1  11       28.51       31.24      4.25 o 
   2   1  11      271.06      257.13      9.67 o 
   3   1  11        0.47        1.49      2.75 o 
   4   1  11       23.71       20.36      4.13 o 
   5   1  11       20.91       27.97      4.74 o 
  -5   2  11       63.02       77.96      8.96 o 
  -4   2  11       28.49       29.37      3.81 o 
  -3   2  11       17.24       15.24      3.24 o 
  -2   2  11       78.47       75.79      5.75 o 
  -1   2  11      291.11      281.50      9.67 o 
   0   2  11       60.73       45.73      6.31 o 
   1   2  11       31.37       27.12      4.29 o 
   2   2  11      147.17      133.08      8.35 o 
   3   2  11      191.23      185.49      8.94 o 
   4   2  11       22.87       21.37      4.50 o 
   5   2  11        0.69        0.00      4.48 o 
  -5   3  11       94.75      121.47      7.05 o 
  -4   3  11       21.52       32.49      4.31 o 
  -3   3  11       76.04       87.72     15.57 o 
  -2   3  11        7.72       15.86      3.38 o 
  -1   3  11      122.10      123.18      6.89 o 
   0   3  11       52.77       60.23      5.59 o 
   1   3  11      177.10      169.57      8.29 o 
   2   3  11        9.54        6.87      3.45 o 
   3   3  11      140.24      148.53      8.60 o 
   4   3  11        1.87        0.00      6.82 o 
  -5   4  11        1.48        4.29      2.69 o 
  -4   4  11       34.13       38.33      4.74 o 
  -3   4  11      265.36      268.85     16.49 o 
  -2   4  11       21.94       25.53      4.14 o 
  -1   4  11       77.63       85.38      6.66 o 
   0   4  11       17.92       17.91      3.71 o 
   1   4  11       72.33       55.59      5.80 o 
   2   4  11       22.64       26.49      4.74 o 
   3   4  11       29.86       27.04      4.99 o 
  -4   5  11       66.62       59.46      5.85 o 
  -3   5  11       16.32       23.27      4.78 o 
  -2   5  11      198.88      235.17      9.77 o 
  -1   5  11        0.07        6.39      3.08 o 
   0   5  11       90.02       88.42      7.18 o 
   1   5  11        0.55        0.00      4.78 o 
   2   5  11      308.66      337.52     12.48 o 
  -1   6  11       16.71       18.30      3.91 o 
   0   6  11      120.21      130.10      8.20 o 
   1  -6  12        1.77        0.00      2.54 o 
  -2  -5  12        0.29        0.00      2.75 o 
  -1  -5  12       30.50       40.76      9.67 o 
   0  -5  12        1.20        2.59      2.95 o 
   1  -5  12        2.76        0.00      2.25 o 
   2  -5  12        0.94        0.00      2.28 o 
   3  -5  12      118.50      122.08      7.45 o 
  -3  -4  12        9.31        8.67      3.81 o 
  -2  -4  12       10.76       16.89      4.02 o 
  -1  -4  12       36.22       39.83      4.89 o 
   0  -4  12      325.98      346.84     22.70 o 
   1  -4  12       20.02       17.79      2.92 o 
   2  -4  12        4.55        4.04      2.15 o 
   3  -4  12        1.94        4.23      3.12 o 
   4  -4  12       37.14       29.26      4.48 o 
  -4  -3  12        6.03        6.92      3.60 o 
  -3  -3  12        8.43        3.82      3.24 o 
  -2  -3  12       52.09       58.19      5.65 o 
  -1  -3  12       61.88       63.89      5.45 o 
   0  -3  12      131.75      122.88      9.82 o 
   1  -3  12       11.37        7.10      2.36 o 
   2  -3  12       26.92       31.00      3.36 o 
   3  -3  12       58.18       53.46      6.00 o 
   4  -3  12        5.01        0.00      5.90 o 
  -4  -2  12        7.56        9.03      3.52 o 
  -3  -2  12        0.74        0.00      2.45 o 
  -2  -2  12        0.03        2.83      2.43 o 
  -1  -2  12        1.60        1.25      2.04 o 
   0  -2  12        0.60        0.00      2.25 o 
   1  -2  12        4.94        5.89      2.93 o 
   2  -2  12       19.17       16.06      9.67 o 
   3  -2  12        1.09        0.00      2.23 o 
   4  -2  12       20.37       23.68      4.13 o 
   5  -2  12        0.11        0.00      6.72 o 
  -4  -1  12        2.48        2.44      2.73 o 
  -3  -1  12       46.07       47.55      4.94 o 
  -2  -1  12       11.81       10.58      4.48 o 
  -1  -1  12       18.12       16.32      3.62 o 
   0  -1  12       42.04       37.06      9.57 o 
   1  -1  12       66.58       56.74      5.45 o 
   2  -1  12        1.44        0.00      2.05 o 
   3  -1  12      117.02      118.40      7.03 o 
   4  -1  12       33.79       41.12      8.96 o 
   5  -1  12       42.04       41.12      9.36 o 
  -5   0  12       10.42       14.25      5.50 o 
  -4   0  12        4.14        9.57      4.48 o 
  -3   0  12      172.95      170.98     11.60 o 
  -2   0  12       66.44       70.35      5.85 o 
  -1   0  12        3.70        0.00      4.38 o 
   0   0  12       26.97       32.79      4.52 o 
   1   0  12      315.79      307.95     10.58 o 
   2   0  12        0.01        0.00      3.36 o 
   3   0  12        1.45        0.00      3.26 o 
   4   0  12       29.77       47.79      7.73 o 
  -5   1  12        0.48        0.00      3.66 o 
  -4   1  12        7.66       14.25      5.09 o 
  -3   1  12        3.04        3.10      5.09 o 
  -2   1  12      106.96      124.40      6.98 o 
  -1   1  12       61.46       66.60      5.82 o 
   0   1  12       55.27       67.45      6.09 o 
   1   1  12       61.63       64.49     10.89 o 
   2   1  12       97.14       88.41      6.94 o 
   3   1  12      106.77      114.34      7.53 o 
   4   1  12       12.57       11.53      5.70 o 
  -4   2  12       48.82       50.51     10.69 o 
  -3   2  12      102.02      102.26      6.62 o 
  -2   2  12       33.48       38.05     10.69 o 
  -1   2  12        6.37        9.79      3.27 o 
   0   2  12      401.97      429.87     12.74 o 
   1   2  12        0.00        1.77      2.58 o 
   2   2  12        2.21        1.72      3.46 o 
   3   2  12        0.00        0.00     11.60 o 
   4   2  12      151.06      130.47     11.40 o 
  -4   3  12       71.88       75.60      6.72 o 
  -3   3  12       76.90       67.36      5.90 o 
  -2   3  12       54.83       51.50      6.11 o 
  -1   3  12        9.04       16.41      3.67 o 
   0   3  12        4.28        0.56      2.62 o 
   1   3  12      138.74      137.53     12.01 o 
   2   3  12      134.15      130.73      8.30 o 
   3   3  12       18.06       21.10      4.89 o 
  -3   4  12       27.82       26.49      4.24 o 
  -2   4  12        0.41        6.11      2.93 o 
  -1   4  12      123.17      106.05      9.57 o 
   0   4  12        0.02        1.12      2.77 o 
   1   4  12       75.69       75.93     10.48 o 
   2   4  12        0.15        7.91      5.09 o 
  -1   5  12       24.90       30.05      6.41 o 
  -1  -4  13      100.02       92.89     19.95 o 
   0  -4  13       18.47       17.81      3.80 o 
   1  -4  13       32.26       41.39      4.89 o 
   2  -4  13        0.43        0.00      4.99 o 
  -2  -3  13       79.17       79.61      6.55 o 
  -1  -3  13       18.31       15.53      5.50 o 
   0  -3  13        5.98        8.55      4.48 o 
   1  -3  13       38.74       44.30      5.16 o 
   2  -3  13       96.28      105.08      6.94 o 
   3  -3  13        0.05        2.06      5.09 o 
  -3  -2  13        1.25        2.65      4.07 o 
  -2  -2  13       51.68       49.26      7.73 o 
  -1  -2  13        0.02        1.22      3.66 o 
   0  -2  13       50.11       48.89      5.32 o 
   1  -2  13       10.94        9.90      3.61 o 
   2  -2  13      119.47      112.69      7.19 o 
   3  -2  13       12.59       11.92      3.53 o 
  -3  -1  13       51.35       51.90      8.55 o 
  -2  -1  13        1.33        3.05      3.87 o 
  -1  -1  13        4.64        1.63      3.12 o 
   0  -1  13      140.80      146.35      8.05 o 
   1  -1  13      113.55      119.78      7.42 o 
   2  -1  13        5.37        0.91      2.85 o 
   3  -1  13        0.25        0.00      9.06 o 
  -3   0  13       10.94       13.84      5.09 o 
  -2   0  13        1.50        0.00      2.82 o 
  -1   0  13      103.88      117.63     12.31 o 
   0   0  13       15.35       21.47      4.30 o 
   1   0  13      164.74      181.01     21.07 o 
   2   0  13       19.28       16.63      5.39 o 
   3   0  13      148.99      143.75      8.85 o 
  -3   1  13        5.48        4.63      4.89 o 
  -2   1  13        0.02        1.59      2.71 o 
  -1   1  13      198.24      216.11      9.35 o 
   0   1  13        3.38        1.87      2.83 o 
   1   1  13       35.21       43.08      5.42 o 
   2   1  13       23.40       25.86      4.89 o 
   3   1  13      225.83      246.28     10.81 o 
  -3   2  13      110.19      121.90      7.27 o 
  -2   2  13       20.46       24.69      4.23 o 
  -1   2  13        0.26        1.23      2.95 o 
   0   2  13      107.64      119.68     10.99 o 
   1   2  13       18.38       13.07     11.50 o 
   2   2  13        4.76        7.77      3.69 o 
  -2   3  13      208.07      210.87     13.43 o 
  -1   3  13       35.41       38.00      5.11 o 
   0   3  13        0.49        0.00      2.77 o 
   1   3  13        0.70        3.70      3.24 o 
  -1  -1  14        2.76        4.07      4.27 o 
   0  -1  14       17.20       18.85     17.91 o 
   1  -1  14       11.09        9.59      9.26 o 
  -1   0  14       23.70       24.10      4.78 o 
   0   0  14       77.06       86.31      7.36 o 
                                                 
